# Supplementary material for: Unsupervised learning reveals landscape of local structural motifs across protein classes
Source: Bioinformatics. 2025 Jun 26;41(7):btaf377. doi: 10.1093/bioinformatics/btaf377 (PMC12258146; doi:10.1093/bioinformatics/btaf377)
Supplement: btaf377_Supplementary_Data [file btaf377_supplementary_data.zip]

Archive with 3 entries (3 files):
- Supplementary_Dataset_1.csv
- Supplementary_material_PDF.pdf
- Table_Ligand_Binders.csv
