# Supplementary material for: Unsupervised learning reveals landscape of local structural motifs across protein classes
Source: Bioinformatics. 2025 Jun 26;41(7):btaf377. doi: 10.1093/bioinformatics/btaf377 (PMC12258146; doi:10.1093/bioinformatics/btaf377)
Supplement: btaf377_Supplementary_Data [file btaf377_supplementary_data.zip › Supplementary_Dataset_1.csv]

	Cluster_ID	P.value_HyperGeomtetric_humsavar	P.value_corrected_humsavar	Percent_Pathogenic_humsavar	P.value_HyperGeomtetric_Clinvar	P.value_corrected_Clinvar	Percent_Pathogenic_Clinvar	P.value_HyperGeomtetric_AlphaMissense	P.value_corrected_AlphaMissense	Percent_Pathogenic_AlphaMissense
1	0	NA	NA	NA	NA	NA	NA	1.16741815865418e-15	5.02036504947646e-11	0.459985580389329
2	1	NA	NA	NA	NA	NA	NA	1.38588044854743e-37	5.95984028093338e-33	0.462997595511622
3	2	NA	NA	NA	NA	NA	NA	1.79001975522534e-28	7.69780095537106e-24	0.741052631578947
4	3	NA	NA	NA	NA	NA	NA	1.86541080908653e-29	8.0220126433957e-25	0.726655348047538
5	4	0	0	1	0.491763260154771	1	0	5.42454147406622e-164	2.33276981550744e-159	0.766884024219842
6	5	NA	NA	NA	NA	NA	NA	0.00644196277881698	1	0.543959330143541
7	6	0.466661153265656	1	0	NA	NA	NA	2.30165719051022e-19	9.89804658207016e-15	0.685652487382841
8	7	0.217767486027496	1	0.5	0.491763260154771	1	0	0.0414551053674881	1	0.516746411483254
9	8	0.466661153265656	1	0	NA	NA	NA	3.16742984191482e-87	1.36212152921705e-82	0.346867167919799
10	9	NA	NA	NA	NA	NA	NA	NA	NA	NA
11	10	0	0	1	0.491763260154771	1	0	2.86669871092449e-178	1.23279511364597e-173	0.807228915662651
12	11	0	0	1	NA	NA	NA	4.7467759940105e-40	2.04130354846428e-35	0.75187969924812
13	12	0	0	1	0.0287545022673017	1	0.8	0.00348589468731982	1	0.598457350272232
14	13	0.217767486027496	1	0.5	0.241826953513179	1	0.5	2.00086831796475e-133	8.60453411457563e-129	0.326315789473684
15	14	NA	NA	NA	NA	NA	NA	NA	NA	NA
16	15	NA	NA	NA	NA	NA	NA	NA	NA	NA
17	16	NA	NA	NA	NA	NA	NA	1.05517108503165e-18	4.53765773407013e-14	0.276315789473684
18	17	0.047418195470824	1	0.75	0.0141391942459314	1	0.833333333333333	0	0	0.930650154798762
19	18	0.466661153265656	1	0	0.491763260154771	1	0	7.15102361142873e-26	3.07522619385881e-21	0.483017889551465
20	19	0	0	1	0.491763260154771	1	0	4.19395706789042e-68	1.8035692974756e-63	0.886762360446571
21	20	0.715554820503817	1	0	0.241826953513179	1	0.5	2.84427395334474e-38	1.22315157089637e-33	0.439512961508248
22	21	NA	NA	NA	NA	NA	NA	NA	NA	NA
23	22	0.466661153265656	1	0	NA	NA	NA	2.47805222107255e-36	1.06566157715004e-31	0.785526315789474
24	23	NA	NA	NA	NA	NA	NA	NA	NA	NA
25	24	0.466661153265656	1	0	0.868726448828702	1	0	3.84652464086988e-60	1.65415945655968e-55	0.2
26	25	NA	NA	NA	NA	NA	NA	3.46940892163249e-09	0.000149198461265884	0.529342525643181
27	26	0.466661153265656	1	0	NA	NA	NA	4.7935993162296e-155	2.06143944995138e-150	0.387204761019156
28	27	NA	NA	NA	NA	NA	NA	0.826406059142267	1	0.57097288676236
29	28	NA	NA	NA	NA	NA	NA	NA	NA	NA
30	29	NA	NA	NA	NA	NA	NA	3.94839730390236e-19	1.69796877657017e-14	0.332409972299169
31	30	0.715554820503817	1	0	0	0	1	5.05790141934557e-129	2.17509992637537e-124	0.867339581831291
32	31	0.466661153265656	1	0	0.487645802731687	1	0.333333333333333	2.23806401622358e-291	9.6245704953679e-287	0.797802587276272
33	32	NA	NA	NA	NA	NA	NA	1.54683827094726e-91	6.65202330038159e-87	0.291729323308271
34	33	NA	NA	NA	NA	NA	NA	0	0	0.232125124131082
35	34	0.217767486027496	1	0.5	NA	NA	NA	1.41401451210544e-151	6.08082800785823e-147	0.741385838697463
36	35	NA	NA	NA	NA	NA	NA	NA	NA	NA
37	36	0	0	1	0	0	1	4.85466844014202e-144	2.08770161599867e-139	0.770914127423823
38	37	NA	NA	NA	NA	NA	NA	2.14257914616245e-14	9.21394736015698e-10	0.639201451905626
39	38	NA	NA	NA	NA	NA	NA	4.44796337333379e-56	1.91280216906846e-51	0.447368421052632
40	39	NA	NA	NA	NA	NA	NA	2.34514053127316e-32	1.00850423406871e-27	0.799660441426146
41	40	0.63590891563986	1	0.25	0.118917528903925	1	0.666666666666667	1.81359283746412e-78	7.79917463823069e-74	0.406184953910199
42	41	NA	NA	NA	NA	NA	NA	2.10168050580567e-155	9.03806684716672e-151	0.331738437001595
43	42	0.466661153265656	1	0	NA	NA	NA	3.12174835121731e-117	1.34247666095749e-112	0.392766056109437
44	43	0.217767486027496	1	0.5	0	0	1	8.00744852755178e-38	3.44352316478837e-33	0.697584124245039
45	44	NA	NA	NA	NA	NA	NA	2.32057349419241e-10	9.97939425442502e-06	0.611472501478415
46	45	0.63590891563986	1	0.25	0.0572598386254636	1	0.714285714285714	1.06591834207472e-60	4.58387523825814e-56	0.41875
47	46	0	0	1	NA	NA	NA	3.1421230492863e-236	1.35123859611508e-231	0.92280701754386
48	47	NA	NA	NA	NA	NA	NA	4.54283678379002e-141	1.95360153050106e-136	0.397377526862138
49	48	NA	NA	NA	NA	NA	NA	NA	NA	NA
50	49	NA	NA	NA	NA	NA	NA	4.63781636037516e-24	1.99444654761574e-19	0.371428571428571
51	51	0	0	1	0	0	1	3.31035521835897e-192	1.42358515810309e-187	0.815789473684211
52	52	0	0	1	NA	NA	NA	1.55160573107701e-138	6.67252528592357e-134	0.153216374269006
53	53	0.217767486027496	1	0.5	0.93328517457537	1	0	4.01352375550671e-33	1.72597575581811e-28	0.687134502923977
54	54	0	0	1	0	0	1	1.69203407636115e-59	7.27642334198349e-55	0.69327625283304
55	55	NA	NA	NA	NA	NA	NA	NA	NA	NA
56	57	0.591856752109146	1	0.333333333333333	0.300241333874677	1	0.5	4.13716154306675e-118	1.77914494998042e-113	0.682142487850274
57	58	NA	NA	NA	NA	NA	NA	6.47985317960954e-13	2.78659606135929e-08	0.436842105263158
58	59	0	0	1	0.328427796749183	1	0.5	2.34429898575271e-95	1.0081423358331e-90	0.437381103360812
59	60	NA	NA	NA	NA	NA	NA	4.36471315376618e-100	1.87700124464561e-95	0.938080495356037
60	61	NA	NA	NA	NA	NA	NA	2.22367540995014e-05	0.956269373294957	0.506578947368421
61	62	0.0221261381053716	1	0.8	0.00937058614222433	1	0.8	0	0	0.990332975295381
62	63	NA	NA	NA	NA	NA	NA	0.000315966041700208	1	0.618022328548644
63	64	NA	NA	NA	NA	NA	NA	1.46812828655579e-51	6.3135388835045e-47	0.683961087553006
64	65	NA	NA	NA	NA	NA	NA	8.18515577243543e-08	0.00351994438837813	0.494440326167532
65	66	0.217767486027496	1	0.5	0.101831042374153	1	0.666666666666667	6.38537849753773e-37	2.74596816908113e-32	0.486719895714519
66	67	0.217767486027496	1	0.5	0.241826953513179	1	0.5	7.4574647883509e-74	3.20700815758242e-69	0.732603320381491
67	68	0	0	1	0.741699566796363	1	0	1.06710961208218e-117	4.5889981757982e-113	0.824188129899216
68	69	NA	NA	NA	NA	NA	NA	1.03695223789862e-296	4.45930940385922e-292	0.118908382066277
69	70	0	0	1	0.0584762605803406	1	0.75	2.35856360402023e-115	1.01427669227286e-110	0.856189770200148
70	71	NA	NA	NA	NA	NA	NA	6.72218353303133e-07	0.028908078065448	0.51163967611336
71	72	NA	NA	NA	NA	NA	NA	1.944770001839e-09	8.36328891590843e-05	0.641604010025063
72	73	NA	NA	NA	NA	NA	NA	5.52438513339165e-116	2.37570658276375e-111	0.428866283355447
73	74	0.101618823367198	1	0.666666666666667	0.966095254046915	1	0	2.43951110781163e-135	1.04908735680331e-130	0.809584937954643
74	75	NA	NA	NA	NA	NA	NA	0	0	0.189473684210526
75	76	NA	NA	NA	NA	NA	NA	5.75279464364013e-40	2.473931808551e-35	0.783625730994152
76	77	NA	NA	NA	NA	NA	NA	1.98759870825583e-110	8.54746948498336e-106	0.381298992161254
77	78	0	0	1	0.241826953513179	1	0.5	3.40729654932544e-141	1.46527380807191e-136	0.800833017796289
78	79	0	0	1	0.00141854370137537	1	0.846153846153846	0	0	0.989965185336883
79	80	NA	NA	NA	NA	NA	NA	3.28547525003084e-43	1.41288577652326e-38	0.884711779448622
80	81	NA	NA	NA	NA	NA	NA	1.0288441339816e-19	4.42444131377447e-15	0.410287081339713
81	82	0	0	1	0	0	1	1.57178482384909e-106	6.75930345648063e-102	0.851393188854489
82	84	0.466661153265656	1	0	0.741699566796363	1	0	1.28610806521886e-13	5.53077912366721e-09	0.513049151805133
83	85	NA	NA	NA	NA	NA	NA	NA	NA	NA
84	87	0	0	1	0.491763260154771	1	0	3.67781014563799e-208	1.58160547503016e-203	0.382523989531841
85	88	NA	NA	NA	NA	NA	NA	NA	NA	NA
86	89	0.466661153265656	1	0	NA	NA	NA	0.0394134878306637	1	0.546805946163118
87	90	0.768066772571864	1	0.2	0.487645802731687	1	0.333333333333333	0	0	0.778468899521531
88	91	NA	NA	NA	NA	NA	NA	1.59526355332478e-116	6.86027138471787e-112	0.79750223015165
89	92	NA	NA	NA	NA	NA	NA	7.42444070155898e-73	3.19280647929842e-68	0.996710526315789
90	93	0.217767486027496	1	0.5	0	0	1	2.9696640895548e-162	1.27707434507215e-157	0.844497607655502
91	94	0	0	1	0	0	1	9.65444854600634e-260	4.15179905272457e-255	0.901601830663616
92	95	NA	NA	NA	NA	NA	NA	8.56549057187286e-228	3.68350356552821e-223	0.234409553295002
93	96	0	0	1	0	0	1	8.64679301106302e-72	3.71846686647754e-67	0.819803746654773
94	97	0.84829982508168	1	0	0.966095254046915	1	0	1.23624600880341e-128	5.31635233625817e-124	0.487701666225866
95	98	NA	NA	NA	NA	NA	NA	0.758962300188747	1	0.573226544622426
96	99	0	0	1	0	0	1	9.12909604281233e-151	3.92587646225101e-146	0.764895729890765
97	100	NA	NA	NA	NA	NA	NA	3.84213104860547e-14	1.65227003614229e-09	0.755263157894737
98	101	0.450064811348091	1	0.333333333333333	0.741699566796363	1	0	0.734549685011879	1	0.570101724900486
99	102	NA	NA	NA	NA	NA	NA	NA	NA	NA
100	103	0	0	1	0.491763260154771	1	0	4.39365228584279e-220	1.88944622900383e-215	0.893714869698518
101	104	0.466661153265656	1	0	NA	NA	NA	3.12053075811197e-49	1.34195304721847e-44	0.295013850415512
102	105	NA	NA	NA	NA	NA	NA	0.022994780024384	1	0.519298245614035
103	107	NA	NA	NA	NA	NA	NA	NA	NA	NA
104	108	NA	NA	NA	NA	NA	NA	1.88354575166261e-27	8.10000015044988e-23	0.478296256104178
105	109	0.217767486027496	1	0.5	0.93328517457537	1	0	9.46306625384557e-25	4.06949701180375e-20	0.441985645933014
106	110	NA	NA	NA	NA	NA	NA	NA	NA	NA
107	111	NA	NA	NA	NA	NA	NA	0.280736456990823	1	0.580701754385965
108	112	NA	NA	NA	NA	NA	NA	6.4042902308404e-66	2.7541009708706e-61	0.291578947368421
109	113	NA	NA	NA	NA	NA	NA	0.372027781186686	1	0.581926514399206
110	114	0	0	1	0.487645802731687	1	0.333333333333333	2.36692743534778e-10	1.01787347429696e-05	0.503108164111065
111	115	NA	NA	NA	NA	NA	NA	1.51270001608937e-37	6.50521514919073e-33	0.417763157894737
112	116	0	0	1	0	0	1	2.1444760912457e-07	0.00922210498279299	0.635846372688478
113	117	NA	NA	NA	NA	NA	NA	0.40364326444435	1	0.586744639376218
114	118	0	0	1	0.0141391942459314	1	0.833333333333333	5.30160761195606e-196	2.27990333744558e-191	0.863157894736842
115	119	0.217767486027496	1	0.5	0.491763260154771	1	0	0.0011691058489578	1	0.521531100478469
116	120	0	0	1	0	0	1	1.67191134264392e-24	7.18988753790591e-20	0.653755174452986
117	121	0	0	1	0	0	1	1.43760985737948e-32	6.18229743067473e-28	0.704367301231803
118	122	0.466661153265656	1	0	NA	NA	NA	4.28671163651161e-69	1.84345747216545e-64	0.714074512123004
119	123	0.466661153265656	1	0	0.491763260154771	1	0	4.7289097283379e-132	2.03362033957443e-127	0.353955063096337
120	124	0.466661153265656	1	0	NA	NA	NA	4.43650366688037e-167	1.90787403690523e-162	0.280849181777974
121	125	0	0	1	0.491763260154771	1	0	4.36370780640355e-80	1.87656890506578e-75	0.743934303844718
122	126	NA	NA	NA	NA	NA	NA	0.367121887708571	1	0.557186234817814
123	127	NA	NA	NA	NA	NA	NA	0	0	0.307912638739706
124	128	0	0	1	0	0	1	1.67247910278223e-13	7.19232913360472e-09	0.760233918128655
125	129	0.466661153265656	1	0	0.966095254046915	1	0	8.94061084165271e-17	3.84482028634433e-12	0.673414304993252
126	130	NA	NA	NA	NA	NA	NA	3.10532396380285e-138	1.33541351739378e-133	0.13607188703466
127	131	0.466661153265656	1	0	0.491763260154771	1	0	2.60222799019113e-84	1.11906212490179e-79	0.695988222304012
128	132	NA	NA	NA	NA	NA	NA	2.70566844604688e-09	0.0001163545658538	0.493498452012384
129	133	0.466661153265656	1	0	0.491763260154771	1	0	2.87595687395069e-57	1.23677649407375e-52	0.360998650472335
130	134	0.91909679489562	1	0	0.961098438933151	1	0.125	1.37758629000455e-44	5.92417208153557e-40	0.458646616541353
131	135	NA	NA	NA	NA	NA	NA	NA	NA	NA
132	136	0.466661153265656	1	0	NA	NA	NA	6.85816343737072e-13	2.94928460460691e-08	0.472991689750693
133	137	0	0	1	0	0	1	2.99195255812911e-08	0.00128665927809784	0.514619883040936
134	138	0.466661153265656	1	0	NA	NA	NA	8.31781604107742e-184	3.57699361030493e-179	0.176470588235294
135	139	0	0	1	0.487645802731687	1	0.333333333333333	0	0	0.982756035387614
136	140	0	0	1	NA	NA	NA	0	0	0.890804597701149
137	141	0.466661153265656	1	0	NA	NA	NA	6.04486892174928e-06	0.259953543110906	0.602893489648291
138	142	NA	NA	NA	NA	NA	NA	1.23256074725183e-47	5.30050423748175e-43	0.787449392712551
139	143	NA	NA	NA	NA	NA	NA	5.26354052611103e-238	2.26353296784879e-233	0.223230490018149
140	144	0.466661153265656	1	0	NA	NA	NA	0.000526792774587531	1	0.496710526315789
141	145	0	0	1	0	0	1	1.22860604661737e-29	5.28349744287335e-25	0.645933014354067
142	146	NA	NA	NA	NA	NA	NA	6.65252045768352e-82	2.86084989762222e-77	0.827903091060986
143	147	NA	NA	NA	NA	NA	NA	3.66125394345478e-12	1.57448564584329e-07	0.662538699690402
144	148	NA	NA	NA	NA	NA	NA	5.40988935950325e-34	2.32646882016078e-29	0.242690058479532
145	149	0	0	1	NA	NA	NA	5.41893660030691e-18	2.33035949559598e-13	0.645840407470289
146	150	0.84829982508168	1	0	0.0287545022673017	1	0.8	2.14963607374115e-18	9.24429497151643e-14	0.628030751034891
147	151	NA	NA	NA	NA	NA	NA	5.33034347927942e-55	2.29226090982932e-50	0.228070175438596
148	152	0	0	1	0	0	1	1.508695020997e-12	6.48799206829549e-08	0.492577597840756
149	153	0.466661153265656	1	0	0.741699566796363	1	0	2.36227572393367e-18	1.01587305232044e-13	0.458823529411765
150	154	0.0811358832116705	1	0.666666666666667	0.237943286299419	1	0.555555555555556	2.34048805604772e-241	1.00650348362276e-236	0.774314426843809
151	155	0.768066772571864	1	0.2	0.675050271588696	1	0.25	2.39345722460754e-133	1.02928234487023e-128	0.787354291769693
152	156	NA	NA	NA	NA	NA	NA	7.16360052849379e-93	3.08063477127347e-88	0.80307510348906
153	157	0.450064811348091	1	0.333333333333333	0.0287545022673017	1	0.8	6.08013788442159e-29	2.61470249581666e-24	0.49091253313139
154	158	NA	NA	NA	NA	NA	NA	1.30269446219139e-28	5.60210726520785e-24	0.442813765182186
155	159	NA	NA	NA	NA	NA	NA	1.12048114897087e-93	4.81851713303434e-89	0.14519056261343
156	160	0	0	1	0.0096085694653912	1	0.769230769230769	0	0	0.973891421467053
157	161	0.466661153265656	1	0	NA	NA	NA	NA	NA	NA
158	162	NA	NA	NA	NA	NA	NA	NA	NA	NA
159	163	0	0	1	0.491763260154771	1	0	1.41170282216413e-08	0.000607088681643462	0.623886639676113
160	164	0	0	1	0.491763260154771	1	0	1.43482552877203e-195	6.17032370393126e-191	0.196231319038337
161	165	0.217767486027496	1	0.5	0.241826953513179	1	0.5	0.000112640714167405	1	0.625226860254083
162	166	NA	NA	NA	NA	NA	NA	0.0495230624962206	1	0.592263792010146
163	167	0.466661153265656	1	0	NA	NA	NA	2.02547132635214e-94	8.71033689184472e-90	0.346064275733582
164	168	0.84829982508168	1	0	0.741699566796363	1	0	1.76563754515185e-28	7.59294769917101e-24	0.484526767562684
165	169	NA	NA	NA	NA	NA	NA	1.48218132161786e-58	6.37397255548544e-54	0.794736842105263
166	170	0	0	1	NA	NA	NA	1.77519835818792e-09	7.63406301955131e-05	0.50234962406015
167	171	NA	NA	NA	NA	NA	NA	5.00525272884478e-71	2.15245888351241e-66	0.394547519878834
168	172	NA	NA	NA	NA	NA	NA	8.27457020199498e-19	3.55839616966592e-14	0.708915145005371
169	173	0	0	1	0.0096085694653912	1	0.769230769230769	3.11005711468195e-32	1.33744896159783e-27	0.701573521432447
170	174	0.466661153265656	1	0	NA	NA	NA	1.24337413230938e-06	0.0534700611858326	0.602970080803669
171	175	NA	NA	NA	NA	NA	NA	1.56334654833602e-30	6.72301549646423e-26	0.686459739091318
172	176	NA	NA	NA	NA	NA	NA	1.03355908267453e-22	4.44471747913354e-18	0.716374269005848
173	177	0.047418195470824	1	0.75	0.741699566796363	1	0	9.14186664362269e-122	3.9313683314235e-117	0.774777853725222
174	178	NA	NA	NA	NA	NA	NA	1.85134336757608e-188	7.96151701792418e-184	0.39367286139878
175	179	NA	NA	NA	NA	NA	NA	2.35899989028393e-44	1.0144643128177e-39	0.764452113891286
176	180	NA	NA	NA	NA	NA	NA	NA	NA	NA
177	181	NA	NA	NA	NA	NA	NA	NA	NA	NA
178	182	0.12259345598663	1	0.6	0.479735885519372	1	0.444444444444444	0.000356333635349662	1	0.559248367426372
179	184	0	0	1	0.00170247097776035	1	0.8125	0	0	0.94954327968682
180	185	0.715554820503817	1	0	0	0	1	5.98605578880903e-50	2.57424343141944e-45	0.476118040766657
181	186	0.715554820503817	1	0	0	0	1	0.000101457572175406	1	0.529723589549413
182	187	0.466661153265656	1	0	NA	NA	NA	6.87378330873836e-144	2.95600177408984e-139	0.355332776385408
183	188	NA	NA	NA	NA	NA	NA	6.66269076245299e-64	2.86522353548528e-59	0.852631578947368
184	189	0.715554820503817	1	0	NA	NA	NA	7.01429301217104e-19	3.01642656695404e-14	0.49200348938645
185	190	0.264220707056322	1	0.5	0.177363293832496	1	0.6	0	0	0.990123614120046
186	191	NA	NA	NA	NA	NA	NA	NA	NA	NA
187	192	0	0	1	0.118917528903925	1	0.666666666666667	3.76302047341103e-33	1.61824932438568e-28	0.672657252888318
188	193	NA	NA	NA	NA	NA	NA	3.97275937783082e-139	1.70844544284237e-134	0.301144164759725
189	194	0	0	1	0	0	1	5.00936249144249e-05	1	0.530075187969925
190	195	0.437672130241853	1	0.4	0.602626073510035	1	0.4	3.17428189417685e-38	1.36506818577181e-33	0.48297213622291
191	196	0	0	1	0.491763260154771	1	0	0.00503502023526241	1	0.609277430865299
192	197	0	0	1	NA	NA	NA	0	0	0.243512005821004
193	198	NA	NA	NA	NA	NA	NA	9.63078122115921e-14	4.14162115634731e-09	0.736842105263158
194	199	NA	NA	NA	NA	NA	NA	8.47977158924366e-146	3.64664097423834e-141	0.818142918271288
195	200	0.217767486027496	1	0.5	0.868726448828702	1	0	3.17445919060673e-57	1.36514443032852e-52	0.299771167048055
196	201	0.84829982508168	1	0	0.741699566796363	1	0	0	0	0.295880149812734
197	202	NA	NA	NA	NA	NA	NA	2.66801525910202e-45	1.14735328202423e-40	0.857699805068226
198	203	NA	NA	NA	NA	NA	NA	1.907524023498e-92	8.20311631065082e-88	0.387531328320802
199	204	NA	NA	NA	NA	NA	NA	3.27676782384275e-161	1.40914123496534e-156	0.19969040247678
200	205	NA	NA	NA	NA	NA	NA	9.01888218979067e-08	0.00387848009689758	0.44421052631579
201	206	NA	NA	NA	NA	NA	NA	7.40658729083127e-52	3.18512879854908e-47	0.387662705149972
202	207	NA	NA	NA	NA	NA	NA	3.50580496454255e-121	1.50763636695188e-116	0.822771213748657
203	208	NA	NA	NA	NA	NA	NA	3.1123002366758e-23	1.33841359378006e-18	0.43859649122807
204	209	0.715554820503817	1	0	0.741699566796363	1	0	2.3312115527156e-36	1.00251421612982e-31	0.389952153110048
205	210	NA	NA	NA	NA	NA	NA	0.00996683637757198	1	0.594965675057208
206	211	NA	NA	NA	NA	NA	NA	2.13596257860759e-130	9.18549347304409e-126	0.806298533218292
207	212	0	0	1	0	0	1	4.37970382536265e-247	1.88344783305895e-242	0.824120603015075
208	213	0	0	1	0.491763260154771	1	0	2.89157417654637e-11	1.243492558882e-06	0.487986270022883
209	214	0.466661153265656	1	0	NA	NA	NA	8.74331888717482e-08	0.00375997685424066	0.497975708502024
210	215	0	0	1	0	0	1	1.43434546422397e-75	6.16825923434874e-71	0.809597523219814
211	216	NA	NA	NA	NA	NA	NA	2.56147597621946e-11	1.10153712881342e-06	0.623481781376518
212	217	NA	NA	NA	NA	NA	NA	0.00018631555506188	1	0.501835985312117
213	218	0	0	1	0.17829166958655	1	0.583333333333333	2.35060568928107e-77	1.01085447061843e-72	0.809022556390977
214	219	0	0	1	0.0584762605803406	1	0.75	2.31364953482238e-142	9.94961845955014e-138	0.313765182186235
215	220	0	0	1	0	0	1	9.53182770277045e-23	4.0990671852994e-18	0.684210526315789
216	221	NA	NA	NA	NA	NA	NA	1.14996864508853e-75	4.94532516133872e-71	0.74396517609814
217	222	0	0	1	0.0167726898976185	1	0.75	0	0	0.928305014504766
218	224	0	0	1	0	0	1	1.2964553735896e-36	5.5752766885847e-32	0.459649122807018
219	225	0.217767486027496	1	0.5	0	0	1	4.67575507813871e-111	2.01076171380277e-106	0.34331983805668
220	226	0.466661153265656	1	0	0.491763260154771	1	0	1.9727503940892e-159	8.48361579474118e-155	0.332198142414861
221	227	0.437672130241853	1	0.4	0.675050271588696	1	0.25	0	0	0.336826915774284
222	228	0.466661153265656	1	0	NA	NA	NA	3.80879380791e-40	1.63793368915362e-35	0.45849158979924
223	229	0	0	1	0	0	1	NA	NA	NA
224	230	0	0	1	0.0287545022673017	1	0.8	3.82984628740958e-09	0.000164698709743762	0.666666666666667
225	231	0.466661153265656	1	0	NA	NA	NA	1.57634850041951e-21	6.77892909120406e-17	0.732991014120667
226	232	NA	NA	NA	NA	NA	NA	NA	NA	NA
227	233	0.466661153265656	1	0	NA	NA	NA	6.71925495515741e-172	2.88954840091589e-167	0.303448275862069
228	234	NA	NA	NA	NA	NA	NA	0.0144273855449083	1	0.629072681704261
229	235	0.466661153265656	1	0	0.491763260154771	1	0	4.77074278508008e-89	2.05161022729584e-84	0.420619449859216
230	236	0.0811358832116705	1	0.666666666666667	0.479735885519372	1	0.444444444444444	2.14310721678346e-168	9.21621827505559e-164	0.804934210526316
231	237	NA	NA	NA	NA	NA	NA	2.64030146980586e-170	1.13543524407531e-165	0.366095962798563
232	238	0.715554820503817	1	0	0.93328517457537	1	0	2.69780857238482e-10	1.16016559846837e-05	0.498814604077762
233	239	0.84829982508168	1	0	0.675050271588696	1	0.25	4.32116277836653e-192	1.85827284120874e-187	0.282847406285498
234	240	0	0	1	0.484558393937948	1	0.4	1.38516290692597e-89	5.95675456494444e-85	0.758444619010212
235	241	0	0	1	0.241826953513179	1	0.5	3.72436436941321e-173	1.60162565342245e-168	0.396749664529596
236	242	0.450064811348091	1	0.333333333333333	0.491763260154771	1	0	1.65954234170264e-09	7.13669588625803e-05	0.60441921129354
237	243	NA	NA	NA	NA	NA	NA	0.0644373229366164	1	0.513157894736842
238	244	NA	NA	NA	NA	NA	NA	1.36866313716799e-91	5.88579895507722e-87	0.9055330634278
239	245	0.101618823367198	1	0.666666666666667	0.759716141906557	1	0.285714285714286	0	0	0.264719000892061
240	246	NA	NA	NA	NA	NA	NA	7.6682035499454e-144	3.29763425461852e-139	0.873144399460189
241	247	0	0	1	0.241826953513179	1	0.5	1.03040745938832e-36	4.43116423835352e-32	0.668527379053695
242	248	NA	NA	NA	NA	NA	NA	0.262310724828696	1	0.578563196311948
243	249	0.217767486027496	1	0.5	NA	NA	NA	2.2830729174954e-68	9.81812677439723e-64	0.432960228625863
244	250	NA	NA	NA	NA	NA	NA	3.94162633782031e-08	0.00169505699031625	0.638414217361586
245	251	0.538780732272913	1	0.4	0.998885162552307	1	0.0714285714285714	0	0	0.284844054580897
246	252	0.84829982508168	1	0	0.491763260154771	1	0	5.87235605970468e-69	2.5253479999154e-64	0.376955903271693
247	253	NA	NA	NA	NA	NA	NA	3.53050301757314e-28	1.51825751767715e-23	0.791288566243194
248	254	NA	NA	NA	NA	NA	NA	NA	NA	NA
249	255	0.84829982508168	1	0	0.741699566796363	1	0	0	0	0.212882953652789
250	256	0.217767486027496	1	0.5	0	0	1	2.30612640212934e-147	9.91726597971702e-143	0.865015479876161
251	257	0	0	1	0	0	1	2.20355196606293e-143	9.47615487485703e-139	0.825023084025854
252	258	0.217767486027496	1	0.5	0.491763260154771	1	0	0	0	0.181643132220796
253	259	0.466661153265656	1	0	NA	NA	NA	8.39413236561977e-173	3.60981268251113e-168	0.284043441938179
254	260	NA	NA	NA	NA	NA	NA	1.18755960478066e-39	5.10698132439876e-35	0.723684210526316
255	261	NA	NA	NA	NA	NA	NA	5.07764448659837e-28	2.18359023501676e-23	0.345394736842105
256	262	NA	NA	NA	NA	NA	NA	NA	NA	NA
257	263	NA	NA	NA	NA	NA	NA	2.07261533877549e-181	8.91307500287011e-177	0.31516290726817
258	264	NA	NA	NA	NA	NA	NA	2.29754074468788e-11	9.88034421845577e-07	0.385964912280702
259	265	0.217767486027496	1	0.5	0.118917528903925	1	0.666666666666667	1.21043403831427e-40	5.20535053836668e-36	0.662775891341256
260	266	0.466661153265656	1	0	NA	NA	NA	0.000384672724443359	1	0.531940538368823
261	267	0	0	1	0.241826953513179	1	0.5	3.47239161427428e-81	1.49326728980251e-76	0.758590691605046
262	268	0.217767486027496	1	0.5	0	0	1	4.95767013548167e-65	2.13199646506254e-60	0.398496240601504
263	269	0	0	1	0.241826953513179	1	0.5	0.169066864508646	1	0.548554484803558
264	270	0.217767486027496	1	0.5	0.491763260154771	1	0	8.3887933111134e-72	3.60751667551121e-67	0.842105263157895
265	271	NA	NA	NA	NA	NA	NA	8.39240934187696e-27	3.60907171338077e-22	0.735789473684211
266	272	NA	NA	NA	NA	NA	NA	3.79157143140607e-24	1.63052737836187e-19	0.454135338345865
267	273	NA	NA	NA	NA	NA	NA	2.88803802224553e-09	0.000124197187108647	0.460847240051348
268	274	NA	NA	NA	NA	NA	NA	NA	NA	NA
269	275	NA	NA	NA	NA	NA	NA	4.63751752853376e-224	1.99431803797066e-219	0.359904615908704
270	276	NA	NA	NA	NA	NA	NA	1.56282146597683e-198	6.72075743228674e-194	0.199874686716792
271	277	0.217767486027496	1	0.5	0.487645802731687	1	0.333333333333333	1.63303091965014e-131	7.02268616686346e-127	0.772755417956656
272	278	NA	NA	NA	NA	NA	NA	1.92181046583272e-212	8.26455372726702e-208	0.907602339181287
273	279	NA	NA	NA	NA	NA	NA	4.07852378027594e-08	0.00175392836646986	0.709141274238227
274	280	NA	NA	NA	NA	NA	NA	1.78918740158147e-05	0.769422150176096	0.608860280196895
275	281	0.217767486027496	1	0.5	0.491763260154771	1	0	6.38335791355647e-64	2.74509923714583e-59	0.295789473684211
276	282	NA	NA	NA	NA	NA	NA	NA	NA	NA
277	283	0.217767486027496	1	0.5	0.241826953513179	1	0.5	1.09600916484064e-63	4.71327781248068e-59	0.82249742002064
278	284	NA	NA	NA	NA	NA	NA	3.51411126372071e-59	1.51120840785046e-54	0.252321981424149
279	285	NA	NA	NA	NA	NA	NA	4.54007038412953e-22	1.95241186799106e-17	0.768796992481203
280	286	0.63590891563986	1	0.25	0.487645802731687	1	0.333333333333333	1.33125154978914e-27	5.72491416471322e-23	0.640505858285289
281	287	0.175560504808638	1	0.571428571428571	0.133970484555098	1	0.625	0.00248616653264152	1	0.554193346868655
282	288	NA	NA	NA	NA	NA	NA	NA	NA	NA
283	289	0.466661153265656	1	0	NA	NA	NA	0.457831148176872	1	0.574812030075188
284	290	0.466661153265656	1	0	NA	NA	NA	4.19871580255775e-82	1.80561574373194e-77	0.358373205741627
285	291	NA	NA	NA	NA	NA	NA	1.02267284261918e-134	4.39790229239953e-130	0.174006444683136
286	292	0.264220707056322	1	0.5	0.481986123420256	1	0.428571428571429	0	0	0.252018936229463
287	293	NA	NA	NA	NA	NA	NA	0.000490738997889697	1	0.444976076555024
288	294	NA	NA	NA	NA	NA	NA	NA	NA	NA
289	295	NA	NA	NA	NA	NA	NA	1.17961235628939e-14	5.07280497698691e-10	0.413078149920255
290	296	0.91909679489562	1	0	0.741699566796363	1	0	2.13890149599339e-269	9.19813199336999e-265	0.395750845002414
291	297	0.466661153265656	1	0	0.491763260154771	1	0	0	0	0.0593031875463306
292	298	NA	NA	NA	NA	NA	NA	3.131567089854e-133	1.34669911132082e-128	0.765421618562535
293	299	NA	NA	NA	NA	NA	NA	0.0286558851418326	1	0.54093567251462
294	300	NA	NA	NA	NA	NA	NA	2.05900256765715e-07	0.0088545346419528	0.635041551246537
295	301	NA	NA	NA	NA	NA	NA	2.52626331880938e-78	1.08639427762078e-73	0.355521155830753
296	302	0.466661153265656	1	0	0.93328517457537	1	0	5.5631477959756e-23	2.39237607818134e-18	0.425986842105263
297	303	0.466661153265656	1	0	NA	NA	NA	9.74303994976289e-32	4.18989689999603e-27	0.453616054524801
298	304	0	0	1	0	0	1	NA	NA	NA
299	305	0.466661153265656	1	0	0.802044856689194	1	0.2	3.75068672606635e-05	1	0.537441163885323
300	306	NA	NA	NA	NA	NA	NA	NA	NA	NA
301	307	0.466661153265656	1	0	NA	NA	NA	3.81129907665369e-275	1.63901105492415e-270	0.295933014354067
302	308	0.466661153265656	1	0	0.491763260154771	1	0	1.02730054202657e-312	4.41780325093108e-308	0.173130193905817
303	309	0	0	1	0.133970484555098	1	0.625	0	0	0.942074120211772
304	310	0	0	1	0	0	1	5.63111500630049e-182	2.42160469730946e-177	0.817317487266554
305	311	0	0	1	0.741699566796363	1	0	1.15884439828479e-154	4.98349445038392e-150	0.340922531046718
306	312	NA	NA	NA	NA	NA	NA	4.35415001415027e-24	1.87245867208518e-19	0.352087114337568
307	313	0.148586424932634	1	0.6	0.868726448828702	1	0	1.42546055579175e-125	6.13005057412686e-121	0.412365866121615
308	314	0	0	1	NA	NA	NA	2.61273034308678e-81	1.12357855674104e-76	0.755789473684211
309	315	0.466661153265656	1	0	0.741699566796363	1	0	6.13085947123034e-53	2.63651480700789e-48	0.446235205237975
310	316	NA	NA	NA	NA	NA	NA	1.47287100866418e-41	6.33393448565942e-37	0.833333333333333
311	317	0	0	1	0.118917528903925	1	0.666666666666667	0	0	0.939458472771524
312	318	NA	NA	NA	NA	NA	NA	NA	NA	NA
313	319	0.466661153265656	1	0	NA	NA	NA	0	0	0.968713450292398
314	320	NA	NA	NA	NA	NA	NA	1.20171539179964e-250	5.16785687089518e-246	0.253200568990043
315	321	0.715554820503817	1	0	0.491763260154771	1	0	3.44585337207504e-15	1.48185478412715e-10	0.618040277542731
316	322	0	0	1	0.741699566796363	1	0	1.18813559122971e-18	5.10945829652423e-14	0.451523545706371
317	323	NA	NA	NA	NA	NA	NA	NA	NA	NA
318	324	NA	NA	NA	NA	NA	NA	0	0	0.911634349030471
319	325	NA	NA	NA	NA	NA	NA	4.94052208831183e-38	2.12462211885762e-33	0.689890193108671
320	326	0.217767486027496	1	0.5	0.241826953513179	1	0.5	6.83513044138623e-29	2.93937949501374e-24	0.489998057875316
321	327	0.715554820503817	1	0	0.491763260154771	1	0	0	0	0.909072291624002
322	328	NA	NA	NA	NA	NA	NA	4.40995133093092e-08	0.00189645547035353	0.49772579597141
323	329	NA	NA	NA	NA	NA	NA	0	0	0.185595567867036
324	330	NA	NA	NA	NA	NA	NA	0.0751145089088926	1	0.54775828460039
325	331	0.707686616950453	1	0.357142857142857	0.72398752973277	1	0.4	6.44048472138682e-316	2.76966604958519e-311	0.391765009906107
326	332	0	0	1	0	0	1	2.35685783290101e-179	1.01354314246075e-174	0.813457694870087
327	333	NA	NA	NA	NA	NA	NA	5.00028574146949e-11	2.15032288026154e-06	0.507661558960693
328	334	0.466661153265656	1	0	NA	NA	NA	0	0	0.262234533702678
329	335	0.101618823367198	1	0.666666666666667	0	0	1	0	0	0.961788031723143
330	336	NA	NA	NA	NA	NA	NA	NA	NA	NA
331	337	0	0	1	NA	NA	NA	2.65747623146976e-22	1.14282107858125e-17	0.497378905430908
332	338	NA	NA	NA	NA	NA	NA	1.49666277097772e-07	0.00643624858031258	0.460526315789474
333	339	0.466661153265656	1	0	NA	NA	NA	1.67128027685714e-164	7.18717370259643e-160	0.814869341185131
334	340	NA	NA	NA	NA	NA	NA	1.63581092128587e-07	0.00703464128589776	0.509746588693957
335	341	0.217767486027496	1	0.5	0.675050271588696	1	0.25	1.60100434733332e-264	6.88495909527219e-260	0.878076486179477
336	342	0	0	1	0.675050271588696	1	0.25	1.56909506752586e-160	6.74773642838823e-156	0.856459330143541
337	343	0	0	1	0.491763260154771	1	0	1.48253301558453e-262	6.37548498021971e-258	0.82061805890874
338	344	0.466661153265656	1	0	0.741699566796363	1	0	2.49494847142859e-71	1.07292764065315e-66	0.798369162342476
339	345	0.591856752109146	1	0.333333333333333	0.899759088663575	1	0.285714285714286	4.12544914537027e-149	1.77410815047503e-144	0.687432867883996
340	346	0.466661153265656	1	0	NA	NA	NA	8.76779169493016e-114	3.77050114048777e-109	0.314271255060729
341	347	NA	NA	NA	NA	NA	NA	0.616584100543092	1	0.563756953359007
342	349	0.0221261381053716	1	0.8	0.00168087858639308	1	0.888888888888889	1.47171541872201e-266	6.32896498667211e-262	0.773045330088226
343	350	NA	NA	NA	NA	NA	NA	4.50518549667885e-51	1.93740997099177e-46	0.393662728249194
344	351	NA	NA	NA	NA	NA	NA	0.169918962533114	1	0.598440545808967
345	352	NA	NA	NA	NA	NA	NA	NA	NA	NA
346	353	NA	NA	NA	NA	NA	NA	4.76293828102495e-21	2.04825397837197e-16	0.373514431239389
347	354	NA	NA	NA	NA	NA	NA	4.8444646100203e-05	1	0.607874648453194
348	355	0.466661153265656	1	0	0.241826953513179	1	0.5	9.64674828796273e-47	4.14848763375549e-42	0.653496347100045
349	356	NA	NA	NA	NA	NA	NA	0.396578709316516	1	0.556094182825485
350	357	NA	NA	NA	NA	NA	NA	2.49256839522424e-123	1.07190411268223e-118	0.276780185758514
351	358	0.715554820503817	1	0	0.491763260154771	1	0	1.12171670027217e-31	4.82383049785045e-27	0.484412955465587
352	359	0.466661153265656	1	0	NA	NA	NA	7.5196600709366e-254	3.23375461690558e-249	0.819372374598468
353	360	NA	NA	NA	NA	NA	NA	NA	NA	NA
354	361	NA	NA	NA	NA	NA	NA	NA	NA	NA
355	362	NA	NA	NA	NA	NA	NA	4.41419080562498e-43	1.89827861405097e-38	0.261133603238866
356	363	NA	NA	NA	NA	NA	NA	3.10931715645351e-46	1.33713074996127e-41	0.738066095471236
357	364	0.63590891563986	1	0.25	0.491763260154771	1	0	3.59330139780236e-76	1.54526333311093e-71	0.336081166772353
358	365	0.466661153265656	1	0	0.491763260154771	1	0	2.61841695340313e-80	1.12602402664148e-75	0.371844244758237
359	366	0.466661153265656	1	0	0	0	1	1.74595231341219e-102	7.50829332859779e-98	0.290823211875843
360	367	NA	NA	NA	NA	NA	NA	3.76023826966149e-19	1.61705286548523e-14	0.437181663837012
361	368	NA	NA	NA	NA	NA	NA	NA	NA	NA
362	369	0.466661153265656	1	0	NA	NA	NA	0	0	0.112476623029655
363	370	0.466661153265656	1	0	0	0	1	1.82355983744883e-89	7.84203672496495e-85	0.763993316624896
364	371	NA	NA	NA	NA	NA	NA	NA	NA	NA
365	372	NA	NA	NA	NA	NA	NA	3.72975089018473e-48	1.60394207281504e-43	0.224256292906178
366	373	NA	NA	NA	NA	NA	NA	1.26224919879308e-16	5.42817645448976e-12	0.633971291866029
367	374	NA	NA	NA	NA	NA	NA	3.23346904014618e-135	1.39052102602446e-130	0.315368421052632
368	375	NA	NA	NA	NA	NA	NA	2.39774491888738e-68	1.03112622491833e-63	0.698135473212178
369	376	NA	NA	NA	NA	NA	NA	3.90196571434567e-132	1.67800133579721e-127	0.281075027995521
370	377	NA	NA	NA	NA	NA	NA	0	0	0.179256965944272
371	379	0.217767486027496	1	0.5	0.118917528903925	1	0.666666666666667	6.3026766575476e-09	0.000271040306981177	0.619233268356075
372	380	NA	NA	NA	NA	NA	NA	1.85876650644204e-68	7.99343948430333e-64	0.805098684210526
373	381	0	0	1	0.487645802731687	1	0.333333333333333	1.21729474059652e-45	5.23485430246129e-41	0.773776546629732
374	382	NA	NA	NA	NA	NA	NA	NA	NA	NA
375	383	0.466661153265656	1	0	NA	NA	NA	0.000330345784802297	1	0.604824561403509
376	384	0	0	1	0	0	1	7.36806492947739e-150	3.16856264227246e-145	0.282651072124756
377	385	0.63590891563986	1	0.25	0.882722789470434	1	0.166666666666667	6.25747459063565e-188	2.69096437295696e-183	0.777676950998185
378	386	NA	NA	NA	NA	NA	NA	2.42632321869749e-40	1.04341603696867e-35	0.749797570850202
379	387	NA	NA	NA	NA	NA	NA	4.56743006127216e-09	0.000196417762354948	0.469204927211646
380	388	0.466661153265656	1	0	NA	NA	NA	0.767660869820307	1	0.57
381	389	0	0	1	0.491763260154771	1	0	7.13404410059802e-65	3.06792432502117e-60	0.958448753462604
382	390	0.466661153265656	1	0	NA	NA	NA	2.29029833333835e-143	9.84919895268822e-139	0.367428003972195
383	391	NA	NA	NA	NA	NA	NA	NA	NA	NA
384	392	NA	NA	NA	NA	NA	NA	0.0172019551492406	1	0.543591803937324
385	393	NA	NA	NA	NA	NA	NA	1.02019959469423e-75	4.38726633702307e-71	0.781194559432289
386	394	NA	NA	NA	NA	NA	NA	0.542621251430053	1	0.573894736842105
387	395	0.466661153265656	1	0	NA	NA	NA	7.75037056931839e-75	3.33296935962968e-70	0.794941900205058
388	396	0	0	1	0	0	1	1.41929493097923e-05	0.610353592118306	0.521892967713401
389	397	NA	NA	NA	NA	NA	NA	NA	NA	NA
390	398	0.466661153265656	1	0	0.741699566796363	1	0	0.0010723826494912	1	0.534475724194206
391	399	0.466661153265656	1	0	NA	NA	NA	0	0	0.283752860411899
392	400	0.466661153265656	1	0	0.300241333874677	1	0.5	3.23651793379836e-44	1.39183217225065e-39	0.430019493177388
393	401	0	0	1	0.177363293832496	1	0.6	2.99507198647385e-17	1.28800075706321e-12	0.629787234042553
394	402	NA	NA	NA	NA	NA	NA	2.09198671363125e-14	8.99637966329982e-10	0.460329929300864
395	403	NA	NA	NA	NA	NA	NA	1.46743531853555e-23	6.31055884383029e-19	0.461538461538462
396	404	NA	NA	NA	NA	NA	NA	3.19187056853694e-36	1.37263201929362e-31	0.162280701754386
397	405	NA	NA	NA	NA	NA	NA	6.66421570799222e-29	2.86587932306497e-24	0.873684210526316
398	406	NA	NA	NA	NA	NA	NA	NA	NA	NA
399	407	0.101618823367198	1	0.666666666666667	0	0	1	5.69751019793211e-137	2.45015728551872e-132	0.709424083769634
400	408	0	0	1	0.300241333874677	1	0.5	1.65555792406149e-88	7.11956129663405e-84	0.777777777777778
401	409	NA	NA	NA	NA	NA	NA	NA	NA	NA
402	410	0.217767486027496	1	0.5	0	0	1	3.96667002757481e-13	1.70582677865827e-08	0.513710747456878
403	411	NA	NA	NA	NA	NA	NA	0.0496750466514439	1	0.545222278998467
404	412	0.00481721483598319	1	0.857142857142857	0.00168087858639308	1	0.888888888888889	9.32112078808748e-43	4.00845478370914e-38	0.681046879493816
405	414	NA	NA	NA	NA	NA	NA	7.90608262436847e-116	3.39993177178342e-111	0.821052631578947
406	415	0.63590891563986	1	0.25	0.882722789470434	1	0.166666666666667	4.01907837355928e-150	1.72836446376543e-145	0.454193841953587
407	416	0	0	1	0.118917528903925	1	0.666666666666667	2.69043266778773e-149	1.15699366445544e-144	0.830926874708896
408	417	0.63590891563986	1	0.25	0.675050271588696	1	0.25	3.79387094934852e-22	1.63151626305784e-17	0.494508009153318
409	419	0.264220707056322	1	0.5	0.481986123420256	1	0.428571428571429	3.585779044047e-100	1.54202842010197e-95	0.425707124955245
410	420	NA	NA	NA	NA	NA	NA	4.58499347926312e-69	1.97173059582231e-64	0.825536062378168
411	421	0.217767486027496	1	0.5	0.491763260154771	1	0	4.08059736832831e-60	1.75482009227591e-55	0.42040285899935
412	422	0.715554820503817	1	0	0	0	1	2.01220192029363e-36	8.65327313803071e-32	0.480069659442724
413	423	0	0	1	0.118917528903925	1	0.666666666666667	4.09810385393999e-129	1.76234858134835e-124	0.802526315789474
414	424	0	0	1	0	0	1	4.41793288815281e-154	1.89988785922123e-149	0.768320322336943
415	425	NA	NA	NA	NA	NA	NA	7.60143175479299e-109	3.26891971183118e-104	0.823956442831216
416	426	NA	NA	NA	NA	NA	NA	2.2357924592777e-86	9.61480189187782e-82	0.132631578947368
417	427	NA	NA	NA	NA	NA	NA	NA	NA	NA
418	428	0.466661153265656	1	0	NA	NA	NA	2.08469116077235e-44	8.9650058677854e-40	0.716562047320135
419	429	0	0	1	0.241826953513179	1	0.5	0.000129118193579077	1	0.513747054202671
420	430	0.0811358832116705	1	0.666666666666667	0.300241333874677	1	0.5	0	0	0.959926131117267
421	431	0.715554820503817	1	0	NA	NA	NA	9.36039480729002e-10	4.025344182927e-05	0.527519779841761
422	432	NA	NA	NA	NA	NA	NA	NA	NA	NA
423	433	0.466661153265656	1	0	0.491763260154771	1	0	4.57486950605823e-171	1.96737688238528e-166	0.760349490326607
424	434	0	0	1	0.0584762605803406	1	0.75	3.95128833534654e-171	1.69921203573243e-166	0.771851503759398
425	435	0.466661153265656	1	0	NA	NA	NA	3.04664276473009e-119	1.31017825454453e-114	0.29233409610984
426	436	NA	NA	NA	NA	NA	NA	4.18527544415491e-50	1.79983585200438e-45	0.871345029239766
427	437	0.00481721483598319	1	0.857142857142857	0.102989583706965	1	0.636363636363636	8.63809395430999e-07	0.0371472592411147	0.546369464738333
428	438	0.466661153265656	1	0	NA	NA	NA	0.320150357017269	1	0.558796992481203
429	439	0.264220707056322	1	0.5	0.241826953513179	1	0.5	8.90764485829687e-278	3.83064359486199e-273	0.339365764569152
430	440	NA	NA	NA	NA	NA	NA	1.74590264842768e-07	0.00750807974929841	0.510668563300142
431	441	NA	NA	NA	NA	NA	NA	2.04920781055055e-238	8.8124132684916e-234	0.96015037593985
432	442	0.466661153265656	1	0	NA	NA	NA	0.478635685963931	1	0.586842105263158
433	443	NA	NA	NA	NA	NA	NA	NA	NA	NA
434	444	NA	NA	NA	NA	NA	NA	5.91483844387021e-15	2.54361712440195e-10	0.480200501253133
435	445	NA	NA	NA	NA	NA	NA	2.25882841043673e-144	9.71386569624212e-140	0.141148325358852
436	446	0.466661153265656	1	0	NA	NA	NA	1.39197074722942e-63	5.98603100138539e-59	0.807622504537205
437	447	NA	NA	NA	NA	NA	NA	0.929196396747237	1	0.571929824561404
438	448	NA	NA	NA	NA	NA	NA	2.13530192493252e-111	9.18265239797979e-107	0.273684210526316
439	449	0.466661153265656	1	0	0.491763260154771	1	0	3.5017786727732e-46	1.50590490043939e-41	0.383744170552965
440	450	0.63590891563986	1	0.25	0.484558393937948	1	0.4	5.90940248173402e-17	2.5412794432449e-12	0.513617376775272
441	451	0.715554820503817	1	0	0.741699566796363	1	0	0.229890641085868	1	0.576638965835642
442	452	0	0	1	0	0	1	5.45450519816735e-184	2.34565541541989e-179	0.864240039350713
443	453	NA	NA	NA	NA	NA	NA	0.409925755355409	1	0.560902255639098
444	454	0.466661153265656	1	0	0	0	1	0	0	0.309328710999055
445	455	0	0	1	0.491763260154771	1	0	1.07651945170244e-48	4.62946425010119e-44	0.235789473684211
446	456	NA	NA	NA	NA	NA	NA	8.90849049983853e-54	3.83100725455056e-49	0.93859649122807
447	457	0.466661153265656	1	0	0.868726448828702	1	0	1.73683135671608e-73	7.46906956642182e-69	0.368903911154032
448	458	NA	NA	NA	NA	NA	NA	2.02681641687356e-36	8.71612131912304e-32	0.367408906882591
449	459	NA	NA	NA	NA	NA	NA	NA	NA	NA
450	460	NA	NA	NA	NA	NA	NA	1.03779709617689e-108	4.4629426323991e-104	0.181001283697047
451	461	0.466661153265656	1	0	NA	NA	NA	2.62629526461619e-12	1.12941201559555e-07	0.427432216905901
452	462	NA	NA	NA	NA	NA	NA	0.000117637322983593	1	0.650375939849624
453	463	NA	NA	NA	NA	NA	NA	3.24240315311883e-134	1.39436305196722e-129	0.204174228675136
454	464	NA	NA	NA	NA	NA	NA	4.32979189773203e-134	1.86198370770068e-129	0.838781163434903
455	465	NA	NA	NA	NA	NA	NA	NA	NA	NA
456	466	NA	NA	NA	NA	NA	NA	0.583991378915089	1	0.561811505507956
457	467	NA	NA	NA	NA	NA	NA	3.74926935567389e-151	1.612335793714e-146	0.836793819410913
458	468	0	0	1	0	0	1	0.136261279758051	1	0.618421052631579
459	469	0.591856752109146	1	0.333333333333333	0.479735885519372	1	0.444444444444444	0.00275180952806285	1	0.54804753820034
460	470	0.466661153265656	1	0	0.491763260154771	1	0	1.66695012754863e-299	7.16855232851012e-295	0.242424242424242
461	471	0.0811358832116705	1	0.666666666666667	0.0173197774963422	1	0.777777777777778	2.47200812206038e-66	1.06306237281085e-61	0.492919348731541
462	472	NA	NA	NA	NA	NA	NA	3.64562349891185e-15	1.56776392947205e-10	0.753588516746411
463	473	0.63590891563986	1	0.25	0.484558393937948	1	0.4	0.557016048660076	1	0.565061301903407
464	474	NA	NA	NA	NA	NA	NA	3.05182653317781e-50	1.31240748232779e-45	0.882105263157895
465	475	0.0811358832116705	1	0.666666666666667	0	0	1	0	0	0.954016620498615
466	477	NA	NA	NA	NA	NA	NA	7.18036387616823e-58	3.08784368130739e-53	0.370840895341803
467	478	NA	NA	NA	NA	NA	NA	1.56008859093928e-54	6.70900497647527e-50	0.763850415512465
468	479	NA	NA	NA	NA	NA	NA	1.07028057781726e-19	4.60263459684535e-15	0.771929824561403
469	480	NA	NA	NA	NA	NA	NA	1.85227346969229e-70	7.96551682906472e-66	0.891547049441786
470	481	0.466661153265656	1	0	NA	NA	NA	2.19508804036745e-15	9.4397566087962e-11	0.488147850542387
471	482	NA	NA	NA	NA	NA	NA	3.79280553821318e-30	1.63105809365319e-25	0.420386409060626
472	483	0	0	1	0.177363293832496	1	0.6	5.47827710194563e-14	2.3558782849207e-09	0.628105797488645
473	484	0	0	1	0	0	1	3.9013531348397e-129	1.67773790210646e-124	0.846389228886169
474	485	NA	NA	NA	NA	NA	NA	4.55507739914492e-17	1.95886548472828e-12	0.753684210526316
475	486	0.101618823367198	1	0.666666666666667	0.177363293832496	1	0.6	0.000409318980243977	1	0.516290726817043
476	487	0	0	1	0	0	1	0.0106507586561156	1	0.581323511940121
477	488	0.715554820503817	1	0	0.491763260154771	1	0	0	0	0.163657318478678
478	489	NA	NA	NA	NA	NA	NA	2.73000891689816e-64	1.17401303462289e-59	0.286674132138858
479	490	NA	NA	NA	NA	NA	NA	3.60294437774923e-06	0.154941020020728	0.624235006119951
480	491	NA	NA	NA	NA	NA	NA	8.27680533452293e-82	3.55935736605824e-77	0.73786078098472
481	492	NA	NA	NA	NA	NA	NA	3.4781787104507e-42	1.49575597264222e-37	0.76271186440678
482	493	0.947641110569249	1	0.125	0.99625693983639	1	0.0833333333333333	0	0	0.282281265865629
483	494	0.217767486027496	1	0.5	0	0	1	0.726740925877571	1	0.564759725400458
484	495	NA	NA	NA	NA	NA	NA	1.66427523439408e-150	7.15704921798831e-146	0.91578947368421
485	496	NA	NA	NA	NA	NA	NA	0.314048234370773	1	0.554016620498615
486	497	0	0	1	0.491763260154771	1	0	2.72752948647275e-28	1.17294678036274e-23	0.459954233409611
487	498	0.450064811348091	1	0.333333333333333	0.487645802731687	1	0.333333333333333	4.3526161866221e-112	1.87179906489497e-107	0.37889077532541
488	499	0.91909679489562	1	0	0.491763260154771	1	0	3.98244079471786e-175	1.71260883936047e-170	0.697034464333422
489	500	0.466661153265656	1	0	NA	NA	NA	5.80739754251097e-10	2.49741323918142e-05	0.443381180223285
490	501	NA	NA	NA	NA	NA	NA	0	0	0.936479128856624
491	502	NA	NA	NA	NA	NA	NA	0.000112203669910307	1	0.461988304093567
492	503	0	0	1	0	0	1	1.88566086170792e-88	8.10909596968874e-84	0.757266300078555
493	504	NA	NA	NA	NA	NA	NA	0.00365572947722042	1	0.642105263157895
494	505	0.466661153265656	1	0	0.491763260154771	1	0	0.00416158703445543	1	0.610169491525424
495	506	0.047418195470824	1	0.75	0.300241333874677	1	0.5	6.9246073824621e-08	0.002977858158754	0.616638370118845
496	507	NA	NA	NA	NA	NA	NA	NA	NA	NA
497	508	0.715554820503817	1	0	0.491763260154771	1	0	8.8378781483533e-145	3.80064111891785e-140	0.178362573099415
498	509	NA	NA	NA	NA	NA	NA	NA	NA	NA
499	510	0	0	1	0.491763260154771	1	0	0.00976022714711883	1	0.546288798920378
500	511	NA	NA	NA	NA	NA	NA	3.00847601970191e-07	0.0129376502751261	0.531794169438466
501	512	0.450064811348091	1	0.333333333333333	NA	NA	NA	0.357433489032656	1	0.576388888888889
502	513	0.101618823367198	1	0.666666666666667	0.0167726898976185	1	0.75	4.54741145677467e-236	1.95556882287138e-231	0.768486637153632
503	514	0	0	1	0.491763260154771	1	0	5.49792412156022e-46	2.36432728923576e-41	0.390712074303406
504	515	NA	NA	NA	NA	NA	NA	3.50859939360416e-123	1.50883808322553e-118	0.779871977240398
505	516	0.217767486027496	1	0.5	0.487645802731687	1	0.333333333333333	1.33301483855062e-81	5.73249701170308e-77	0.742609949531363
506	517	NA	NA	NA	NA	NA	NA	1.14129821948123e-110	4.90803886305707e-106	0.813347802495931
507	518	0	0	1	0	0	1	6.64021462987019e-286	2.85555789942938e-281	0.93381969775925
508	519	0.466661153265656	1	0	NA	NA	NA	0.044743047089873	1	0.550075187969925
509	520	0.466661153265656	1	0	0.491763260154771	1	0	5.52923890827674e-26	2.37779390011533e-21	0.50223799969131
510	521	0.466661153265656	1	0	NA	NA	NA	8.52465846443906e-268	3.66594412604737e-263	0.852570021545091
511	522	0.466661153265656	1	0	NA	NA	NA	0.535767104877925	1	0.572461960588675
512	523	NA	NA	NA	NA	NA	NA	NA	NA	NA
513	524	0	0	1	0.241826953513179	1	0.5	1.83282274138092e-49	7.88187091703452e-45	0.783834586466165
514	525	0	0	1	0.487645802731687	1	0.333333333333333	2.07888986658567e-26	8.94005798226501e-22	0.692982456140351
515	526	NA	NA	NA	NA	NA	NA	0.0356765342548708	1	0.586560741476332
516	527	NA	NA	NA	NA	NA	NA	0	0	0.180836707152497
517	528	NA	NA	NA	NA	NA	NA	4.09253224768923e-43	1.75995256779628e-38	0.787234042553192
518	529	0.466661153265656	1	0	NA	NA	NA	7.07491447950294e-78	3.04249622276545e-73	0.42590027700831
519	531	0.466661153265656	1	0	NA	NA	NA	2.63869823386799e-09	0.000113474578849259	0.673684210526316
520	532	0	0	1	0	0	1	5.15625464389297e-13	2.21739574705973e-08	0.630333229523513
521	533	0.91909679489562	1	0	0.882722789470434	1	0.166666666666667	0	0	0.350024366471735
522	534	NA	NA	NA	NA	NA	NA	NA	NA	NA
523	535	0	0	1	0.118917528903925	1	0.666666666666667	1.45883860580411e-247	6.27358954039998e-243	0.834339948231234
524	536	NA	NA	NA	NA	NA	NA	1.59729001965428e-46	6.86898600052128e-42	0.706539074960128
525	537	0.466661153265656	1	0	0.491763260154771	1	0	2.64633039928162e-162	1.13802792490707e-157	0.261594580510683
526	538	0.466661153265656	1	0	0.491763260154771	1	0	0.40367468783196	1	0.579769736842105
527	539	0	0	1	0.675050271588696	1	0.25	2.69197253971245e-124	1.15765587097794e-119	0.29911412193851
528	540	NA	NA	NA	NA	NA	NA	0.536740621974973	1	0.554276315789474
529	541	NA	NA	NA	NA	NA	NA	5.79088795722171e-05	1	0.610341643582641
530	542	NA	NA	NA	NA	NA	NA	4.46291376176168e-09	0.000191923143410799	0.682615629984051
531	543	NA	NA	NA	NA	NA	NA	0.0922594719387689	1	0.552135054617676
532	544	0.466661153265656	1	0	NA	NA	NA	1.38025868441087e-190	5.93566444644051e-186	0.187368421052632
533	545	0.715554820503817	1	0	NA	NA	NA	5.57939968381579e-45	2.39936504002814e-40	0.635324625432194
534	546	0.466661153265656	1	0	NA	NA	NA	1.85711842013702e-54	7.98635205395723e-50	0.756739409499358
535	547	0.466661153265656	1	0	NA	NA	NA	8.10523168822566e-89	3.48557383520456e-84	0.393206854345165
536	548	0	0	1	0	0	1	6.99848620834725e-82	3.00962900903765e-77	0.849056603773585
537	549	0.217767486027496	1	0.5	0	0	1	1.11137820214927e-142	4.77937082052272e-138	0.290680830516659
538	550	NA	NA	NA	NA	NA	NA	2.78389351527261e-135	1.19718556730783e-130	0.135526315789474
539	551	NA	NA	NA	NA	NA	NA	1.52042961614981e-98	6.53845552129063e-94	0.454993693383786
540	552	0.715554820503817	1	0	0.741699566796363	1	0	1.01234091096237e-223	4.35347085350258e-219	0.266081871345029
541	553	NA	NA	NA	NA	NA	NA	NA	NA	NA
542	554	NA	NA	NA	NA	NA	NA	3.91122486643588e-304	1.68198314156209e-299	0.267410951621478
543	555	NA	NA	NA	NA	NA	NA	1.56709254171683e-150	6.73912476639907e-146	0.180978762696214
544	556	NA	NA	NA	NA	NA	NA	5.26564924661601e-06	0.226443980201475	0.538269965133654
545	557	NA	NA	NA	NA	NA	NA	8.34256398224539e-157	3.58763621492481e-152	0.173591874422899
546	558	NA	NA	NA	NA	NA	NA	6.28696874651757e-146	2.70364803975242e-141	0.326458036984353
547	559	NA	NA	NA	NA	NA	NA	5.82721183943122e-26	2.505934179429e-21	0.464009287925697
548	560	0	0	1	0	0	1	2.43087228984316e-52	1.04537231952415e-47	0.686521181001284
549	561	0.466661153265656	1	0	0.491763260154771	1	0	5.98074695061401e-40	2.57196041864205e-35	0.810526315789474
550	562	0	0	1	0.491763260154771	1	0	4.29239365650555e-142	1.84590096804365e-137	0.743472855366763
551	563	NA	NA	NA	NA	NA	NA	1.81975016233547e-25	7.82565359810746e-21	0.856140350877193
552	564	0	0	1	0.0584762605803406	1	0.75	2.76501791342632e-197	1.18906830348985e-192	0.351157894736842
553	565	NA	NA	NA	NA	NA	NA	3.68804050843136e-87	1.58600494024582e-82	0.330827067669173
554	566	0	0	1	0.300241333874677	1	0.5	1.35414707769401e-292	5.8233740929153e-288	0.811204146730462
555	567	0.217767486027496	1	0.5	NA	NA	NA	1.23753450499973e-252	5.32189338530084e-248	0.744077488621776
556	568	0	0	1	0.177363293832496	1	0.6	0.106983798585905	1	0.543572044866264
557	569	0.466661153265656	1	0	NA	NA	NA	0.783262721927358	1	0.569794050343249
558	570	NA	NA	NA	NA	NA	NA	0.0279479943840415	1	0.544715447154472
559	571	0	0	1	0.0316896233155855	1	0.75	8.33448691327389e-94	3.5841627521843e-89	0.773245614035088
560	572	NA	NA	NA	NA	NA	NA	2.51287626225503e-08	0.00108063730782016	0.373205741626794
561	573	NA	NA	NA	NA	NA	NA	3.11235721470427e-38	1.33843809661143e-33	0.267543859649123
562	574	0	0	1	0	0	1	2.14790706826356e-59	9.23685955636063e-55	0.978947368421053
563	575	NA	NA	NA	NA	NA	NA	0	0	0.801152737752161
564	576	NA	NA	NA	NA	NA	NA	NA	NA	NA
565	577	NA	NA	NA	NA	NA	NA	0.40124902970575	1	0.547368421052632
566	578	NA	NA	NA	NA	NA	NA	0.000886214022543207	1	0.490526315789474
567	579	0.466661153265656	1	0	0.491763260154771	1	0	3.22714165191972e-44	1.38779999599156e-39	0.469081448869322
568	580	0	0	1	0.741699566796363	1	0	4.0030823229566e-184	1.72148552216426e-179	0.831503218477849
569	581	NA	NA	NA	NA	NA	NA	5.00157406286839e-75	2.15087690999592e-70	0.227596017069701
570	582	0	0	1	0.241826953513179	1	0.5	7.98692991839519e-66	3.43469934210667e-61	0.457195203197868
571	583	0.101618823367198	1	0.666666666666667	0	0	1	4.19242478234318e-175	1.80291035339886e-170	0.330377574370709
572	584	NA	NA	NA	NA	NA	NA	7.31569088000373e-80	3.1460397060368e-75	0.385841363973314
573	585	0	0	1	0.868726448828702	1	0	9.93242284821247e-37	4.27133912164529e-32	0.368421052631579
574	586	0.466661153265656	1	0	NA	NA	NA	0	0	0.183834586466165
575	587	NA	NA	NA	NA	NA	NA	1.30710427608832e-33	5.62107122889023e-29	0.788011695906433
576	588	NA	NA	NA	NA	NA	NA	0.0258241809674009	1	0.590888987173817
577	589	0.101618823367198	1	0.666666666666667	0.300241333874677	1	0.5	0	0	0.979091564527758
578	591	NA	NA	NA	NA	NA	NA	9.42129959588873e-83	4.05153567821599e-78	0.239234449760766
579	592	NA	NA	NA	NA	NA	NA	2.33539923460125e-59	1.00431508684792e-54	0.837092731829574
580	593	NA	NA	NA	NA	NA	NA	0	0	0.260801256873527
581	594	NA	NA	NA	NA	NA	NA	3.37644848500643e-08	0.00145200790649216	0.512253917235838
582	595	NA	NA	NA	NA	NA	NA	2.30554484417198e-272	9.91476504787718e-268	0.954977805960685
583	596	0.84829982508168	1	0	0.00695242018267608	1	0.857142857142857	0.558300136451849	1	0.571454058876004
584	597	NA	NA	NA	NA	NA	NA	NA	NA	NA
585	599	NA	NA	NA	NA	NA	NA	8.01546129134241e-104	3.44696897372889e-99	0.118421052631579
586	600	NA	NA	NA	NA	NA	NA	5.27878298115386e-109	2.2700878332154e-104	0.7571337983513
587	601	0.264220707056322	1	0.5	0.118917528903925	1	0.666666666666667	0	0	0.782667876588022
588	602	NA	NA	NA	NA	NA	NA	3.58727394408361e-13	1.54267128691372e-08	0.424148606811146
589	603	0.217767486027496	1	0.5	0.118917528903925	1	0.666666666666667	0.00169065374227795	1	0.540229885057471
590	604	NA	NA	NA	NA	NA	NA	NA	NA	NA
591	605	0	0	1	0	0	1	1.10876145282193e-171	4.76811775171542e-167	0.805717998700455
592	606	0.466661153265656	1	0	0.741699566796363	1	0	1.77388651564181e-72	7.62842157186603e-68	0.788807461692205
593	607	0.715554820503817	1	0	0.491763260154771	1	0	7.63523037297899e-79	3.28345446959589e-74	0.384439359267735
594	609	0.466661153265656	1	0	NA	NA	NA	8.86113791398489e-21	3.81064374853006e-16	0.631196172248804
595	610	0	0	1	0.241826953513179	1	0.5	3.08991351622673e-16	1.32878640851814e-11	0.643314366998578
596	611	0	0	1	0.491763260154771	1	0	2.11640127054154e-62	9.10137202383686e-58	0.720372359470104
597	612	0.768066772571864	1	0.2	0.241826953513179	1	0.5	0	0	0.230134158926729
598	613	NA	NA	NA	NA	NA	NA	1.7138693867556e-23	7.37032391080377e-19	0.660221983530254
599	614	0.466661153265656	1	0	0.491763260154771	1	0	5.30979750890268e-74	2.28342532072851e-69	0.410942610764199
600	615	0	0	1	0.491763260154771	1	0	9.87487579211105e-89	4.24659158563943e-84	0.790021929824561
601	616	0.217767486027496	1	0.5	0.93328517457537	1	0	6.82431611544008e-275	2.93472890228385e-270	0.820271202022524
602	617	0	0	1	0.487645802731687	1	0.333333333333333	1.60983864729404e-27	6.92295011882327e-23	0.727608494921514
603	618	0.715554820503817	1	0	0.741699566796363	1	0	2.6842214127822e-09	0.000115432257635286	0.516612760952661
604	619	NA	NA	NA	NA	NA	NA	NA	NA	NA
605	620	NA	NA	NA	NA	NA	NA	2.03377994323425e-193	8.74606726788459e-189	0.89591957421644
606	621	0.466661153265656	1	0	NA	NA	NA	2.14178972384044e-85	9.21055252840344e-81	0.348178137651822
607	622	NA	NA	NA	NA	NA	NA	7.74161857100238e-17	3.32920565027386e-12	0.828947368421053
608	623	NA	NA	NA	NA	NA	NA	1.4298034986636e-41	6.14872696565295e-37	0.412014885699096
609	624	0	0	1	0.491763260154771	1	0	6.76594322126752e-148	2.90962622287388e-143	0.760502172863351
610	625	0.0811358832116705	1	0.666666666666667	0.177363293832496	1	0.6	3.16131494745129e-09	0.000135949188000195	0.608382066276803
611	626	NA	NA	NA	NA	NA	NA	0.0552058337483519	1	0.588972431077694
612	627	0.466661153265656	1	0	0.868726448828702	1	0	1.77620068490471e-129	7.6383734253642e-125	0.318784766795036
613	628	NA	NA	NA	NA	NA	NA	1.43668758731193e-14	6.17833130047622e-10	0.411184210526316
614	629	NA	NA	NA	NA	NA	NA	1.08317722353539e-52	4.65809533209158e-48	0.74370709382151
615	630	0	0	1	NA	NA	NA	2.24886214137886e-140	9.67100675278564e-136	0.875087719298246
616	631	NA	NA	NA	NA	NA	NA	8.71526506920528e-17	3.74791259036104e-12	0.704805491990847
617	632	NA	NA	NA	NA	NA	NA	4.18587325734884e-80	1.8000929355903e-75	0.368863334807607
618	633	0	0	1	0.241826953513179	1	0.5	0.365339832314466	1	0.573860301310898
619	634	0.466661153265656	1	0	NA	NA	NA	1.51581667805903e-263	6.51861804232505e-259	0.279763580073178
620	635	0.217767486027496	1	0.5	0.491763260154771	1	0	0.00661054155178227	1	0.54795090493031
621	636	0.715554820503817	1	0	0.741699566796363	1	0	9.27026644339346e-194	3.98658538131692e-189	0.850947368421053
622	637	0.466661153265656	1	0	0.491763260154771	1	0	8.43822932908479e-23	3.62877614067962e-18	0.647478070175439
623	638	0.466661153265656	1	0	0	0	1	0	0	0.219646589397682
624	639	NA	NA	NA	NA	NA	NA	2.70358205961247e-122	1.16264842891575e-117	0.0631578947368421
625	640	NA	NA	NA	NA	NA	NA	1.49919535787965e-21	6.44713971702566e-17	0.472077139413419
626	641	NA	NA	NA	NA	NA	NA	2.97648762801328e-67	1.28000873955083e-62	0.735235034150261
627	642	NA	NA	NA	NA	NA	NA	NA	NA	NA
628	643	0	0	1	0	0	1	1.72990360180776e-163	7.43927744921411e-159	0.313316849169905
629	644	NA	NA	NA	NA	NA	NA	NA	NA	NA
630	645	0	0	1	0.118917528903925	1	0.666666666666667	1.28732409411493e-238	5.53600853433185e-234	0.830537883169462
631	646	NA	NA	NA	NA	NA	NA	7.13096864178002e-64	3.06660175471108e-59	0.414802631578947
632	647	0	0	1	NA	NA	NA	0.00196726460958798	1	0.60803324099723
633	648	0.84829982508168	1	0	0.491763260154771	1	0	6.01419395953779e-97	2.58634397035963e-92	0.248803827751196
634	649	0.466661153265656	1	0	NA	NA	NA	0.0399225800090472	1	0.60061919504644
635	650	0.450064811348091	1	0.333333333333333	0.882722789470434	1	0.166666666666667	1.49180457531141e-45	6.41535639566918e-41	0.420621225194133
636	652	NA	NA	NA	NA	NA	NA	2.80157406216445e-102	1.2047889096932e-97	0.225263157894737
637	653	0.466661153265656	1	0	0.241826953513179	1	0.5	3.05866724668807e-43	1.31534926276574e-38	0.696356275303644
638	654	NA	NA	NA	NA	NA	NA	0	0	0.143206854345165
639	655	0.715206681344162	1	0.285714285714286	0.177363293832496	1	0.6	0	0	0.279286396102827
640	656	NA	NA	NA	NA	NA	NA	0.0987522939862231	1	0.554853801169591
641	657	0.217767486027496	1	0.5	0.741699566796363	1	0	7.55234264741452e-34	3.24780943209414e-29	0.451754385964912
642	658	0	0	1	0	0	1	5.69852879159919e-95	2.45059532153932e-90	0.38341307814992
643	659	0.466661153265656	1	0	NA	NA	NA	0	0	0.185964912280702
644	660	NA	NA	NA	NA	NA	NA	NA	NA	NA
645	661	NA	NA	NA	NA	NA	NA	1.09492459411913e-62	4.7086137245499e-58	0.377279833246483
646	662	0.84829982508168	1	0	0.868726448828702	1	0	1.74518834429253e-51	7.50500795579562e-47	0.694677033492823
647	663	0.466661153265656	1	0	NA	NA	NA	2.03419937577566e-113	8.74787099558564e-109	0.772287862513426
648	664	0.466661153265656	1	0	NA	NA	NA	4.49519252831824e-37	1.93311259487798e-32	0.463480128893663
649	665	0.101618823367198	1	0.666666666666667	0	0	1	6.23588837625215e-154	2.68168143732347e-149	0.834653004191896
650	666	NA	NA	NA	NA	NA	NA	2.7153204695058e-27	1.16769641470627e-22	0.468286099865047
651	668	NA	NA	NA	NA	NA	NA	1.60121247705239e-96	6.88585413631609e-92	0.780320366132723
652	669	0.450064811348091	1	0.333333333333333	0.618565583110003	1	0.375	0.0559299937194914	1	0.590389016018307
653	670	NA	NA	NA	NA	NA	NA	7.55438928431232e-08	0.00324868956782567	0.407017543859649
654	671	NA	NA	NA	NA	NA	NA	NA	NA	NA
655	672	0.450064811348091	1	0.333333333333333	0.802044856689194	1	0.2	0.0218549107570609	1	0.549571603427173
656	673	0.91909679489562	1	0	0.93328517457537	1	0	2.84014820398732e-216	1.22137733364271e-211	0.354472754323972
657	674	0.466661153265656	1	0	0.491763260154771	1	0	0.295488007098349	1	0.576206140350877
658	675	0.715554820503817	1	0	NA	NA	NA	1.15794969039278e-119	4.9796468485651e-115	0.686986453475461
659	676	NA	NA	NA	NA	NA	NA	0.0744165971076665	1	0.59551656920078
660	677	NA	NA	NA	NA	NA	NA	1.77681821992166e-17	7.64102907295112e-13	0.514927670052324
661	678	NA	NA	NA	NA	NA	NA	4.42029754855451e-32	1.90090475778038e-27	0.406015037593985
662	679	0.217767486027496	1	0.5	0.300241333874677	1	0.5	4.13457914007446e-289	1.77803441339762e-284	0.961779448621554
663	680	NA	NA	NA	NA	NA	NA	1.2574368702277e-24	5.40748151672721e-20	0.835913312693498
664	681	NA	NA	NA	NA	NA	NA	NA	NA	NA
665	682	NA	NA	NA	NA	NA	NA	0.39356061196951	1	0.535885167464115
666	683	NA	NA	NA	NA	NA	NA	3.03689315206598e-48	1.30598553111445e-43	0.688236985907391
667	684	0.466661153265656	1	0	NA	NA	NA	8.79058832071987e-50	3.78030460144238e-45	0.445883940620783
668	685	0	0	1	0	0	1	6.8535746246472e-44	2.94731123158328e-39	0.735588972431078
669	686	NA	NA	NA	NA	NA	NA	5.814747872009e-49	2.50057417487875e-44	0.434782608695652
670	687	NA	NA	NA	NA	NA	NA	NA	NA	NA
671	688	0.217767486027496	1	0.5	0.477711120264145	1	0.454545454545455	1.33285926483319e-153	5.73182798248867e-149	0.773710927063852
672	689	0	0	1	0.966095254046915	1	0	9.82198630025315e-119	4.22384698856086e-114	0.339961013645224
673	690	NA	NA	NA	NA	NA	NA	NA	NA	NA
674	691	0.872801020705178	1	0.222222222222222	0.93328517457537	1	0	0	0	0.363198071514665
675	692	0	0	1	0	0	1	1.28777462042246e-77	5.53794597766473e-73	0.87218045112782
676	693	NA	NA	NA	NA	NA	NA	7.74933847585739e-194	3.33252551815771e-189	0.873684210526316
677	694	0.466661153265656	1	0	NA	NA	NA	3.95486400625833e-66	1.70074971725133e-61	0.756842105263158
678	695	NA	NA	NA	NA	NA	NA	5.45196603561698e-27	2.34456347395673e-22	0.714061272584446
679	696	NA	NA	NA	NA	NA	NA	2.28515397814088e-24	9.82707616759705e-20	0.354385964912281
680	697	NA	NA	NA	NA	NA	NA	1.46533438533204e-159	6.30152399068192e-155	0.898391812865497
681	698	0	0	1	0	0	1	1.03051264789017e-188	4.43161659098687e-184	0.838963079340141
682	699	NA	NA	NA	NA	NA	NA	3.73238678477896e-62	1.60507561292634e-57	0.402985074626866
683	700	0.466661153265656	1	0	NA	NA	NA	0.607703320828523	1	0.564011379800853
684	701	NA	NA	NA	NA	NA	NA	7.5109574719666e-153	3.23001215124452e-148	0.922867513611615
685	702	0	0	1	0	0	1	4.61952862893693e-307	1.98658209158804e-302	0.306721860831855
686	703	0	0	1	0	0	1	4.57413292788836e-45	1.96706012430911e-40	0.959514170040486
687	704	NA	NA	NA	NA	NA	NA	2.09279055898353e-91	8.99983651985277e-87	0.332609875203473
688	705	0.466661153265656	1	0	0.741699566796363	1	0	7.65001068234466e-258	3.2898105938355e-253	0.270236995998769
689	706	0	0	1	0.345406663730509	1	0.5	1.49225237719913e-262	6.41728212290716e-258	0.798377522754254
690	707	0.466661153265656	1	0	NA	NA	NA	0.864151310104612	1	0.570061517429938
691	708	0.466661153265656	1	0	NA	NA	NA	8.33005933642262e-42	3.58225871703519e-37	0.348421052631579
692	709	NA	NA	NA	NA	NA	NA	0.656413076813073	1	0.578947368421053
693	710	NA	NA	NA	NA	NA	NA	2.10095782063804e-22	9.03495901187184e-18	0.773879142300195
694	711	0.466661153265656	1	0	0.491763260154771	1	0	0	0	0.230814466333431
695	712	NA	NA	NA	NA	NA	NA	7.48240131789668e-22	3.21773186274829e-17	0.796992481203007
696	713	NA	NA	NA	NA	NA	NA	1.06056123233665e-51	4.56083752354055e-47	0.932748538011696
697	714	0.450064811348091	1	0.333333333333333	0	0	1	0	0	0.957648026315789
698	715	0	0	1	0.241826953513179	1	0.5	1.11123962740865e-35	4.77877489370816e-31	0.723517654896735
699	716	0.217767486027496	1	0.5	0.484558393937948	1	0.4	0	0	0.208719222950079
700	717	NA	NA	NA	NA	NA	NA	NA	NA	NA
701	718	NA	NA	NA	NA	NA	NA	6.80249322728588e-151	2.92534418746202e-146	0.163967611336032
702	719	0	0	1	0	0	1	0	0	0.967611336032389
703	720	NA	NA	NA	NA	NA	NA	6.78202200964294e-96	2.91654074502685e-91	0.775438596491228
704	721	NA	NA	NA	NA	NA	NA	3.65869595478462e-13	1.57338560839558e-08	0.684210526315789
705	722	0	0	1	NA	NA	NA	1.04886232883838e-33	4.51052755893659e-29	0.815789473684211
706	723	0	0	1	0	0	1	2.81624582270958e-156	1.21109835359803e-151	0.89546783625731
707	724	0.768066772571864	1	0.2	0.241826953513179	1	0.5	7.0483830268484e-28	3.03108663686588e-23	0.470532618972581
708	725	0.466661153265656	1	0	NA	NA	NA	4.96238446604773e-63	2.13402381577917e-58	0.426458036984353
709	726	0.768066772571864	1	0.2	0.882722789470434	1	0.166666666666667	3.85592195399752e-59	1.65820067709709e-54	0.433869648213799
710	727	0.217767486027496	1	0.5	0.931925448495985	1	0.142857142857143	0.000419168717875925	1	0.60480943738657
711	728	NA	NA	NA	NA	NA	NA	0.960347302517213	1	0.565217391304348
712	729	0.993456566050439	1	0	0.868726448828702	1	0	0	0	0.364165042235218
713	730	NA	NA	NA	NA	NA	NA	NA	NA	NA
714	731	NA	NA	NA	NA	NA	NA	2.65873322904343e-07	0.0114336163781784	0.694235588972431
715	732	0	0	1	0	0	1	0	0	0.257336890613631
716	733	NA	NA	NA	NA	NA	NA	0.000218856872468007	1	0.653508771929825
717	734	0.175560504808638	1	0.571428571428571	0.623893380366556	1	0.44	3.03558180205211e-95	1.30542159815449e-90	0.722903148281663
718	735	NA	NA	NA	NA	NA	NA	1.28121097492986e-130	5.50971967658838e-126	0.772656493304267
719	737	0.715554820503817	1	0	0.966095254046915	1	0	1.23027042907121e-206	5.29065495317785e-202	0.346105263157895
720	738	0.63590891563986	1	0.25	0.618565583110003	1	0.375	0	0	0.25988122056113
721	739	0.466661153265656	1	0	NA	NA	NA	8.20534416461163e-20	3.52862620454958e-15	0.489561893560717
722	740	NA	NA	NA	NA	NA	NA	1.32230899760062e-09	5.68645761328172e-05	0.647226173541963
723	741	0.466661153265656	1	0	NA	NA	NA	1.4088409878524e-88	6.05857978416047e-84	0.770871143375681
724	742	NA	NA	NA	NA	NA	NA	3.17442940913428e-52	1.36513162310411e-47	0.867513611615245
725	743	0.466661153265656	1	0	0.491763260154771	1	0	1.5248785275297e-289	6.55758761978873e-285	0.895522388059702
726	744	0	0	1	0	0	1	6.0809513536496e-199	2.61505232012347e-194	0.960980036297641
727	745	NA	NA	NA	NA	NA	NA	6.78739206661646e-47	2.91885008432774e-42	0.477756892230576
728	746	NA	NA	NA	NA	NA	NA	6.64296274968574e-70	2.85673970087485e-65	0.759325498211548
729	747	NA	NA	NA	NA	NA	NA	0.0785166796424786	1	0.53125
730	748	0.466661153265656	1	0	NA	NA	NA	4.2133258231716e-61	1.81189863699671e-56	0.3526999316473
731	749	0.715554820503817	1	0	NA	NA	NA	5.96167899047666e-68	2.56376043306458e-63	0.502499578722687
732	750	0	0	1	NA	NA	NA	3.46314772958612e-09	0.000148929204963122	0.494857834240774
733	751	NA	NA	NA	NA	NA	NA	3.34487151155112e-39	1.43842854482744e-34	0.161943319838057
734	752	NA	NA	NA	NA	NA	NA	1.82794365526826e-19	7.86088889511563e-15	0.421052631578947
735	753	0.466661153265656	1	0	NA	NA	NA	0	0	0.935113904163394
736	754	NA	NA	NA	NA	NA	NA	2.09928011758908e-09	9.02774421768009e-05	0.637804187889078
737	755	0.715554820503817	1	0	0.491763260154771	1	0	0	0	0.24031007751938
738	756	0.466661153265656	1	0	0.241826953513179	1	0.5	5.42048219995708e-52	2.33102416526954e-47	0.423230490018149
739	757	NA	NA	NA	NA	NA	NA	3.3197439254358e-50	1.42762267769441e-45	0.308445532435741
740	758	0.466661153265656	1	0	NA	NA	NA	0	0	0.257361465337352
741	759	NA	NA	NA	NA	NA	NA	1.99124627190257e-34	8.56315546768981e-30	0.36734693877551
742	760	NA	NA	NA	NA	NA	NA	1.27101458497353e-13	5.46587112122016e-09	0.676950998185118
743	761	NA	NA	NA	NA	NA	NA	0.191766904709507	1	0.548519736842105
744	762	NA	NA	NA	NA	NA	NA	3.5049393143493e-116	1.50726410274277e-111	0.4153818890661
745	763	NA	NA	NA	NA	NA	NA	0.0013206690553566	1	0.486215538847118
746	764	0.466661153265656	1	0	0.491763260154771	1	0	0.156760784449239	1	0.58117123795404
747	765	0.437672130241853	1	0.4	0.901795045185479	1	0.222222222222222	1.73678540882607e-80	7.46887197211561e-76	0.730538922155689
748	766	0.101618823367198	1	0.666666666666667	0.118917528903925	1	0.666666666666667	0	0	0.824731732243229
749	767	0.466661153265656	1	0	0.982769746962211	1	0	0	0	0.232922732362822
750	768	0.217767486027496	1	0.5	0.868726448828702	1	0	6.37816067160504e-97	2.74286421521703e-92	0.350587211831231
751	772	NA	NA	NA	NA	NA	NA	3.3493016259894e-49	1.44033367124048e-44	0.324561403508772
752	773	NA	NA	NA	NA	NA	NA	1.7255740862412e-49	7.42065880047166e-45	0.377081945369753
753	774	0.217767486027496	1	0.5	0.491763260154771	1	0	7.9669376363181e-65	3.42610186112224e-60	0.452850877192982
754	775	0.466661153265656	1	0	NA	NA	NA	8.69407509337057e-19	3.73880005315308e-14	0.489567113048894
755	776	NA	NA	NA	NA	NA	NA	5.77330867675388e-96	2.48275366335124e-91	0.791006642820644
756	777	0.217767486027496	1	0.5	0.241826953513179	1	0.5	6.25734336474941e-22	2.69090794057683e-17	0.667566351776878
757	778	NA	NA	NA	NA	NA	NA	NA	NA	NA
758	779	0.715554820503817	1	0	0.741699566796363	1	0	5.16817672872621e-06	0.222252272042142	0.594204927211646
759	780	0.84829982508168	1	0	0.491763260154771	1	0	6.28463326525225e-134	2.70264368938908e-129	0.375061485489424
760	781	NA	NA	NA	NA	NA	NA	0.00126821553525605	1	0.501644736842105
761	782	0	0	1	0	0	1	7.66338013613835e-128	3.29555999374494e-123	0.811634349030471
762	783	NA	NA	NA	NA	NA	NA	NA	NA	NA
763	784	NA	NA	NA	NA	NA	NA	1.4610060105762e-64	6.28291024788191e-60	0.821862348178138
764	785	NA	NA	NA	NA	NA	NA	1.21774494572261e-84	5.23679036458549e-80	0.890789473684211
765	786	0	0	1	0.741699566796363	1	0	2.47778278981945e-67	1.06554571093396e-62	0.662880222138079
766	787	NA	NA	NA	NA	NA	NA	3.4315519746377e-24	1.4757046111732e-19	0.41470054446461
767	788	0.466661153265656	1	0	0.491763260154771	1	0	3.8248808158315e-57	1.64485174604018e-52	0.691619826264691
768	789	0.84829982508168	1	0	0.487645802731687	1	0.333333333333333	1.81043087916299e-08	0.000778557695275254	0.532875667429443
769	790	0	0	1	0	0	1	1.04284605604272e-222	4.48465517940613e-218	0.265734265734266
770	791	NA	NA	NA	NA	NA	NA	6.43416469172849e-72	2.76694818403092e-67	0.774853801169591
771	792	0.101618823367198	1	0.666666666666667	0.241826953513179	1	0.5	3.0382446341213e-150	1.30656672245752e-145	0.337719298245614
772	793	NA	NA	NA	NA	NA	NA	9.42206268199553e-67	4.05186383576536e-62	0.955263157894737
773	794	0.466661153265656	1	0	NA	NA	NA	0	0	0.224339128363896
774	795	NA	NA	NA	NA	NA	NA	4.37500863443018e-19	1.88142871315035e-14	0.786842105263158
775	796	NA	NA	NA	NA	NA	NA	7.14288541362389e-07	0.0307172644327482	0.633771929824561
776	797	0.63590891563986	1	0.25	0.868726448828702	1	0	6.83474428691406e-229	2.93921343314452e-224	0.298245614035088
777	798	0	0	1	0.491763260154771	1	0	1.10132173327961e-47	4.73612398179565e-43	0.754866618601298
778	799	0.466661153265656	1	0	0	0	1	NA	NA	NA
779	800	0.466661153265656	1	0	NA	NA	NA	9.22835932383707e-197	3.96856364362289e-192	0.799946294307197
780	801	0.466661153265656	1	0	NA	NA	NA	1.21828073804986e-51	5.23909448590962e-47	0.461416699643846
781	802	0.715554820503817	1	0	0.741699566796363	1	0	2.11859155437847e-86	9.11079112044918e-82	0.382903567643942
782	803	0.217767486027496	1	0.5	0.491763260154771	1	0	7.82083281838061e-313	3.3632709452164e-308	0.238408521303258
783	804	0.466661153265656	1	0	0.491763260154771	1	0	0.00510474465192275	1	0.601419278533412
784	805	NA	NA	NA	NA	NA	NA	NA	NA	NA
785	806	0.466661153265656	1	0	0.741699566796363	1	0	1.70460933893513e-29	7.33050200115665e-25	0.440789473684211
786	807	0.466661153265656	1	0	0.868726448828702	1	0	8.19990474914661e-188	3.52628703832301e-183	0.304605263157895
787	808	NA	NA	NA	NA	NA	NA	NA	NA	NA
788	809	NA	NA	NA	NA	NA	NA	2.55849195125296e-93	1.10025387871682e-88	0.407588739290086
789	810	0	0	1	NA	NA	NA	6.30304499636106e-54	2.71056147023511e-49	0.270676691729323
790	811	NA	NA	NA	NA	NA	NA	3.20698307186339e-298	1.37913100022413e-293	0.228070175438596
791	812	0.466661153265656	1	0	NA	NA	NA	3.69793736547742e-05	1	0.502923976608187
792	813	0.466661153265656	1	0	NA	NA	NA	0.00105519824823657	1	0.637023593466425
793	814	0.283487508374561	1	0.5	0.365090491176864	1	0.5	1.55655746365881e-60	6.69381971671836e-56	0.697767145135566
794	815	0.0221261381053716	1	0.8	0.0167726898976185	1	0.75	2.24541905885195e-271	9.65620012068692e-267	0.882532418001526
795	816	0.715554820503817	1	0	0.491763260154771	1	0	2.94949788730154e-34	1.26840207145516e-29	0.49159140454687
796	817	NA	NA	NA	NA	NA	NA	NA	NA	NA
797	818	NA	NA	NA	NA	NA	NA	0.0181058667246635	1	0.604766633565045
798	819	0	0	1	0.491763260154771	1	0	6.24470573931016e-52	2.68547325613294e-47	0.329692154915591
799	820	0	0	1	0.118917528903925	1	0.666666666666667	3.49798972812061e-75	1.50427550268099e-70	0.302207130730051
800	821	0	0	1	0.491763260154771	1	0	1.7626001756852e-17	7.57988579551662e-13	0.493459081229084
801	822	0.715554820503817	1	0	NA	NA	NA	1.36303613306699e-85	5.86160058664128e-81	0.464598337950138
802	823	0.217767486027496	1	0.5	0	0	1	1.7649701911022e-38	7.59007780981589e-34	0.653101826731778
803	824	NA	NA	NA	NA	NA	NA	2.10429135074568e-53	9.04929452474671e-49	0.728853383458647
804	825	NA	NA	NA	NA	NA	NA	0.00288054045428565	1	0.521616541353383
805	826	NA	NA	NA	NA	NA	NA	4.34233557398785e-110	1.86737799023774e-105	0.844950213371266
806	827	NA	NA	NA	NA	NA	NA	1.11074290387115e-33	4.7766387838075e-29	0.38859649122807
807	828	0.101618823367198	1	0.666666666666667	0.118917528903925	1	0.666666666666667	0	0	0.970040485829959
808	829	NA	NA	NA	NA	NA	NA	5.63065037200706e-16	2.42140488597792e-11	0.804511278195489
809	830	NA	NA	NA	NA	NA	NA	1.96411069652697e-05	0.844646163934458	0.533469596320899
810	831	NA	NA	NA	NA	NA	NA	NA	NA	NA
811	832	0.917708921579254	1	0.2	0.602626073510035	1	0.4	3.09213234715394e-189	1.32974059457008e-184	0.389945451864956
812	833	0	0	1	0.868726448828702	1	0	0	0	0.337384942176068
813	834	NA	NA	NA	NA	NA	NA	0.0016912177841528	1	0.605263157894737
814	835	0.217767486027496	1	0.5	0.241826953513179	1	0.5	5.83822161862601e-232	2.51066882487393e-227	0.348432055749129
815	836	NA	NA	NA	NA	NA	NA	NA	NA	NA
816	837	NA	NA	NA	NA	NA	NA	7.99890223444184e-51	3.43984791689937e-46	0.68889501240011
817	838	0.450064811348091	1	0.333333333333333	0.741699566796363	1	0	2.37847148597401e-05	1	0.536495559887373
818	839	NA	NA	NA	NA	NA	NA	8.30611473251643e-117	3.57196157957137e-112	0.355349157206742
819	840	NA	NA	NA	NA	NA	NA	8.35081957783998e-86	3.59118645125431e-81	0.304093567251462
820	841	0.427390179795791	1	0.428571428571429	0.487645802731687	1	0.333333333333333	2.4144545188125e-292	1.03831202127013e-287	0.822506055934816
821	842	0.217767486027496	1	0.5	0.491763260154771	1	0	0	0	0.851730493549048
822	843	NA	NA	NA	NA	NA	NA	8.98073050804958e-34	3.86207334768164e-29	0.739430543572045
823	844	0.217767486027496	1	0.5	0.491763260154771	1	0	2.73168237983632e-07	0.0117473269062481	0.611358905738924
824	845	NA	NA	NA	NA	NA	NA	NA	NA	NA
825	846	NA	NA	NA	NA	NA	NA	1.27845265562972e-121	5.49785780027006e-117	0.380684721512519
826	847	NA	NA	NA	NA	NA	NA	1.7677570209918e-16	7.60206229307312e-12	0.808270676691729
827	848	NA	NA	NA	NA	NA	NA	2.40847636441879e-93	1.03574117575466e-88	0.814165042235218
828	849	NA	NA	NA	NA	NA	NA	0	0	0.921052631578947
829	850	NA	NA	NA	NA	NA	NA	NA	NA	NA
830	851	NA	NA	NA	NA	NA	NA	7.49607617946416e-133	3.22361260021677e-128	0.982456140350877
831	852	0.466661153265656	1	0	NA	NA	NA	2.76081121148945e-134	1.18725925338892e-129	0.15906432748538
832	853	NA	NA	NA	NA	NA	NA	4.72041737846858e-05	1	0.628808864265928
833	854	NA	NA	NA	NA	NA	NA	2.6141084061732e-86	1.12417117899072e-81	0.364569961489089
834	855	0.466661153265656	1	0	NA	NA	NA	0.0245364259688556	1	0.491228070175439
835	856	NA	NA	NA	NA	NA	NA	0.00119886605341104	1	0.679425837320574
836	857	0	0	1	NA	NA	NA	0.0054671598105488	1	0.536938676967649
837	858	NA	NA	NA	NA	NA	NA	NA	NA	NA
838	859	NA	NA	NA	NA	NA	NA	2.6620771927799e-63	1.14479967598307e-58	0.690283400809717
839	860	NA	NA	NA	NA	NA	NA	2.4122860410555e-77	1.03737948909551e-72	0.749177631578947
840	861	0.217767486027496	1	0.5	0	0	1	0	0	0.920369104579631
841	862	0.466661153265656	1	0	0.491763260154771	1	0	1.65499880185164e-10	7.11715684748278e-06	0.451315789473684
842	863	0	0	1	0	0	1	0	0	0.911764705882353
843	864	NA	NA	NA	NA	NA	NA	NA	NA	NA
844	865	0	0	1	0.0316896233155855	1	0.75	5.6148309661262e-16	2.41460190867291e-11	0.633206728160608
845	866	NA	NA	NA	NA	NA	NA	1.18032522705973e-07	0.00507587060644764	0.746411483253589
846	867	0.450064811348091	1	0.333333333333333	0.868726448828702	1	0	9.89190453382192e-260	4.25391462572478e-255	0.733260372102278
847	868	NA	NA	NA	NA	NA	NA	NA	NA	NA
848	870	NA	NA	NA	NA	NA	NA	NA	NA	NA
849	871	0	0	1	0.118917528903925	1	0.666666666666667	4.8876992247175e-270	2.10190617459751e-265	0.975537435137139
850	872	NA	NA	NA	NA	NA	NA	3.02065011149949e-183	1.29900037394924e-178	0.215479876160991
851	873	0	0	1	0.118917528903925	1	0.666666666666667	1.46881136108182e-102	6.31647637719624e-98	0.848389630793401
852	875	NA	NA	NA	NA	NA	NA	NA	NA	NA
853	876	0.283487508374561	1	0.5	0.0287545022673017	1	0.8	0.746730995411379	1	0.56981938240435
854	877	NA	NA	NA	NA	NA	NA	2.29970235067771e-15	9.88963998885444e-11	0.706033376123235
855	878	NA	NA	NA	NA	NA	NA	7.7862153103923e-80	3.34838403208111e-75	0.703428696221883
856	879	NA	NA	NA	NA	NA	NA	6.20210139965597e-15	2.66715168590805e-10	0.741052631578947
857	880	NA	NA	NA	NA	NA	NA	0.0045357620577659	1	0.526315789473684
858	881	NA	NA	NA	NA	NA	NA	9.00021797782694e-44	3.8704537391847e-39	0.436448263515933
859	882	NA	NA	NA	NA	NA	NA	0.000430410420075282	1	0.530330062444246
860	883	0.217767486027496	1	0.5	0	0	1	0	0	0.79092416079569
861	884	0.217767486027496	1	0.5	0	0	1	1.86210725530797e-212	8.00780604072639e-208	0.307254623044097
862	885	0	0	1	0.0584762605803406	1	0.75	4.42415102040936e-88	1.90256190481684e-83	0.324258923169994
863	886	0.466661153265656	1	0	NA	NA	NA	2.31500888117943e-16	9.95546419262403e-12	0.498283752860412
864	887	NA	NA	NA	NA	NA	NA	NA	NA	NA
865	888	0.437672130241853	1	0.4	0.901795045185479	1	0.222222222222222	6.70940285576589e-43	2.88531160409356e-38	0.668085106382979
866	889	0.561704547185031	1	0.375	0.769491084353358	1	0.357142857142857	7.48886238740133e-168	3.22051038107807e-163	0.420367621874643
867	890	0.466661153265656	1	0	NA	NA	NA	9.88280562399312e-47	4.250001730542e-42	0.787409700722394
868	892	0.466661153265656	1	0	NA	NA	NA	8.40926881367724e-14	3.61632196063376e-09	0.730769230769231
869	893	NA	NA	NA	NA	NA	NA	2.63483905776763e-18	1.13308618840239e-13	0.772727272727273
870	894	NA	NA	NA	NA	NA	NA	NA	NA	NA
871	895	0	0	1	0	0	1	6.2262139783455e-216	2.6775210592477e-211	0.96548748921484
872	896	0.715554820503817	1	0	0.491763260154771	1	0	5.64688015825256e-76	2.42838434325493e-71	0.457335436684354
873	897	NA	NA	NA	NA	NA	NA	NA	NA	NA
874	898	0.217767486027496	1	0.5	0.300241333874677	1	0.5	4.01713383400633e-64	1.72752823397608e-59	0.799498746867168
875	899	NA	NA	NA	NA	NA	NA	0.959279174361165	1	0.56656346749226
876	900	NA	NA	NA	NA	NA	NA	1.47685592468287e-92	6.35107121850623e-88	0.860287081339713
877	901	0.768066772571864	1	0.2	0.101831042374153	1	0.666666666666667	8.59150734899997e-28	3.69469182036395e-23	0.43969298245614
878	902	0	0	1	0.241826953513179	1	0.5	5.41695847093509e-72	2.32950882084092e-67	0.865211810012837
879	903	0.264220707056322	1	0.5	0.479735885519372	1	0.444444444444444	0	0	0.239815640796908
880	904	0.466661153265656	1	0	NA	NA	NA	3.55412657495866e-35	1.52841659229522e-30	0.458823529411765
881	905	0.217767486027496	1	0.5	0	0	1	1.72572557861313e-117	7.4213102782679e-113	0.744469870327994
882	906	NA	NA	NA	NA	NA	NA	NA	NA	NA
883	907	0.217767486027496	1	0.5	0	0	1	0	0	0.945344129554656
884	908	0.101618823367198	1	0.666666666666667	0.028914152615007	1	0.727272727272727	0.124572398052533	1	0.530701754385965
885	909	NA	NA	NA	NA	NA	NA	1.11855711053099e-28	4.81024299812747e-24	0.779904306220096
886	910	NA	NA	NA	NA	NA	NA	1.74047743900684e-35	7.48474917870501e-31	0.814035087719298
887	911	0	0	1	0.487645802731687	1	0.333333333333333	9.95885609763055e-24	4.28270647622504e-19	0.776315789473684
888	912	0.427390179795791	1	0.428571428571429	0.328427796749183	1	0.5	0	0	0.886239695624604
889	913	NA	NA	NA	NA	NA	NA	0.000983495648462948	1	0.607332939089296
890	914	0.217767486027496	1	0.5	0.868726448828702	1	0	9.23848121670603e-19	3.97291646243226e-14	0.47131341868184
891	915	NA	NA	NA	NA	NA	NA	NA	NA	NA
892	916	NA	NA	NA	NA	NA	NA	NA	NA	NA
893	917	0	0	1	NA	NA	NA	8.28761311567524e-37	3.56400514426498e-32	0.443935926773455
894	918	NA	NA	NA	NA	NA	NA	2.54136068801222e-85	1.09288675027278e-80	0.797429620563035
895	919	0.84829982508168	1	0	0.102989583706965	1	0.636363636363636	2.23661318228474e-05	0.961833132909729	0.593482252141983
896	920	0.715554820503817	1	0	0.491763260154771	1	0	2.42187158425059e-21	1.04150165609112e-16	0.643931256713212
897	921	NA	NA	NA	NA	NA	NA	3.08440020152455e-34	1.32641546266362e-29	0.817669172932331
898	922	NA	NA	NA	NA	NA	NA	5.34167741832085e-144	2.2971349569747e-139	0.380500431406385
899	923	NA	NA	NA	NA	NA	NA	0.0066488782093011	1	0.609022556390977
900	924	0.217767486027496	1	0.5	0	0	1	7.2704500252523e-103	3.1265843288595e-98	0.379193598030163
901	925	0.466661153265656	1	0	0.741699566796363	1	0	0.0163695171728094	1	0.588659147869674
902	926	NA	NA	NA	NA	NA	NA	NA	NA	NA
903	927	NA	NA	NA	NA	NA	NA	8.063284417683e-45	3.4675348309804e-40	0.806161745827985
904	928	NA	NA	NA	NA	NA	NA	2.79158311271474e-38	1.20049240179185e-33	0.351623740201568
905	929	0.466661153265656	1	0	NA	NA	NA	5.05685184372764e-107	2.17464856687664e-102	0.413335971507717
906	930	0	0	1	NA	NA	NA	0.000188670799312257	1	0.525293817066939
907	931	NA	NA	NA	NA	NA	NA	NA	NA	NA
908	932	NA	NA	NA	NA	NA	NA	5.2988528079652e-60	2.27871866153735e-55	0.865325077399381
909	933	0	0	1	0.487645802731687	1	0.333333333333333	1.21897303991669e-315	5.24207166085773e-311	0.26047261009667
910	934	0.466661153265656	1	0	0	0	1	1.75365799548554e-107	7.54143084378604e-103	0.321356275303644
911	936	0	0	1	0.300241333874677	1	0.5	0.0909696926862255	1	0.551771585827313
912	937	0	0	1	0	0	1	1.24106641342956e-76	5.33708200431249e-72	0.36555023923445
913	938	NA	NA	NA	NA	NA	NA	1.85803590836367e-09	7.99029762032712e-05	0.662538699690402
914	939	NA	NA	NA	NA	NA	NA	3.44457917149596e-13	1.48130682691012e-08	0.657577679137603
915	940	0	0	1	0	0	1	6.92543533192304e-134	2.97821421014018e-129	0.348644338118022
916	941	NA	NA	NA	NA	NA	NA	NA	NA	NA
917	942	0	0	1	0.487645802731687	1	0.333333333333333	0.0401680077521319	1	0.586615545486232
918	943	NA	NA	NA	NA	NA	NA	4.54834213218705e-118	1.95596905052572e-113	0.791131371736428
919	944	0	0	1	0	0	1	3.92685446805307e-17	1.68870449544154e-12	0.67201540436457
920	945	0	0	1	0.241826953513179	1	0.5	0.000479855849015692	1	0.599860578598815
921	946	NA	NA	NA	NA	NA	NA	4.02955192509824e-66	1.73286850986925e-61	0.961218836565097
922	947	0.768066772571864	1	0.2	0.963114948024065	1	0.181818181818182	1.54256347825958e-07	0.00663363998190748	0.522105263157895
923	948	0	0	1	0	0	1	6.81891786908945e-120	2.93240744042323e-115	0.852493074792244
924	949	0.450064811348091	1	0.333333333333333	0.102989583706965	1	0.636363636363636	1.70021499946804e-48	7.31160458371236e-44	0.698380566801619
925	950	NA	NA	NA	NA	NA	NA	6.34155425951403e-13	2.72712199376141e-08	0.649122807017544
926	951	0	0	1	0	0	1	1.61943809061683e-128	6.9642315648886e-124	0.775178687459389
927	952	0.466661153265656	1	0	0.741699566796363	1	0	2.86543402819564e-30	1.23225124948525e-25	0.446922390722569
928	953	0.466661153265656	1	0	NA	NA	NA	1.2168789147213e-166	5.23306608486749e-162	0.342105263157895
929	954	NA	NA	NA	NA	NA	NA	6.20210139965597e-15	2.66715168590805e-10	0.741052631578947
930	955	0.715554820503817	1	0	NA	NA	NA	8.02220077671991e-72	3.44986722202063e-67	0.459129667744781
931	956	NA	NA	NA	NA	NA	NA	1.46522300707091e-06	0.0630104501960776	0.630193905817174
932	957	0	0	1	0	0	1	0.742925676294038	1	0.571291866028708
933	958	0	0	1	0.487645802731687	1	0.333333333333333	4.33585715167639e-18	1.86459200950692e-13	0.752436647173489
934	959	0.84829982508168	1	0	0.868726448828702	1	0	4.31220553196131e-09	0.000185442086696464	0.633663366336634
935	960	NA	NA	NA	NA	NA	NA	4.14907391099739e-30	1.78426774468532e-25	0.457142857142857
936	961	NA	NA	NA	NA	NA	NA	7.21497505193629e-245	3.10272787133468e-240	0.296186895810956
937	962	NA	NA	NA	NA	NA	NA	9.54084046062451e-41	4.10294303168697e-36	0.280075187969925
938	963	0.101618823367198	1	0.666666666666667	0.118917528903925	1	0.666666666666667	4.16782994940713e-09	0.000179233359144304	0.601842803294709
939	964	NA	NA	NA	NA	NA	NA	NA	NA	NA
940	965	0.466661153265656	1	0	NA	NA	NA	1.28880234609619e-60	5.54236560915204e-56	0.30546955624355
941	966	0.466661153265656	1	0	NA	NA	NA	0.004271566867033	1	0.639097744360902
942	967	NA	NA	NA	NA	NA	NA	1.8025306118952e-32	7.7516026433941e-28	0.265789473684211
943	968	0.101618823367198	1	0.666666666666667	0.675050271588696	1	0.25	0.00254069627384868	1	0.596491228070175
944	969	0	0	1	0.882722789470434	1	0.166666666666667	1.24423180021437e-316	5.35069443364188e-312	0.800133244503664
945	970	NA	NA	NA	NA	NA	NA	0.237884289325078	1	0.542105263157895
946	971	0.466661153265656	1	0	0.491763260154771	1	0	0	0	0.22094298245614
947	972	NA	NA	NA	NA	NA	NA	0	0	0.168669705760464
948	973	0.715554820503817	1	0	0.491763260154771	1	0	1.40429803836925e-127	6.03904328420311e-123	0.421791839148433
949	974	0.715554820503817	1	0	0.491763260154771	1	0	2.0225142695459e-123	8.69762036475518e-119	0.229202037351443
950	975	NA	NA	NA	NA	NA	NA	5.96706422796029e-25	2.56607630059204e-20	0.398496240601504
951	976	0.101618823367198	1	0.666666666666667	0.0584762605803406	1	0.75	0.562704945443022	1	0.573021958870687
952	977	NA	NA	NA	NA	NA	NA	1.68943566844859e-12	7.2652491485963e-08	0.629665071770335
953	978	NA	NA	NA	NA	NA	NA	1.37883665109321e-16	5.92954913436122e-12	0.766917293233083
954	979	NA	NA	NA	NA	NA	NA	1.26469949902565e-100	5.4387137256099e-96	0.181440443213296
955	980	NA	NA	NA	NA	NA	NA	5.16861197890769e-291	2.22270989540946e-286	0.129699248120301
956	981	0	0	1	0.118917528903925	1	0.666666666666667	0	0	0.822331529758977
957	982	0.466661153265656	1	0	NA	NA	NA	1.31043967825304e-114	5.63541479235939e-110	0.342303126236644
958	983	0.91909679489562	1	0	0.882722789470434	1	0.166666666666667	6.71218426972811e-12	2.88650772335388e-07	0.402745995423341
959	984	0	0	1	0	0	1	3.40484623877985e-295	1.46422007652489e-290	0.916146297948261
960	985	0	0	1	0.487645802731687	1	0.333333333333333	0.00021967862297633	1	0.535964912280702
961	986	0.466661153265656	1	0	0.491763260154771	1	0	3.35086050777308e-86	1.44100405276274e-81	0.343929129755081
962	987	0.450064811348091	1	0.333333333333333	0.241826953513179	1	0.5	0	0	0.933723196881092
963	988	NA	NA	NA	NA	NA	NA	1.35468882060856e-291	5.82570380414504e-287	0.293495748103884
964	989	NA	NA	NA	NA	NA	NA	9.20749901051839e-12	3.95959287448333e-07	0.68187134502924
965	990	NA	NA	NA	NA	NA	NA	4.63459839309205e-10	1.9930626929653e-05	0.622124172707217
966	991	0	0	1	0	0	1	1.17233023039177e-62	5.04148892277676e-58	0.752791068580542
967	992	0.0611819196211837	1	0.666666666666667	0.00544547074508265	1	0.785714285714286	1.22572987633518e-212	5.2711287601918e-208	0.786842105263158
968	993	0.466661153265656	1	0	NA	NA	NA	2.0426414350217e-50	8.78417522716732e-46	0.703991522430237
969	994	0.283487508374561	1	0.5	0.484558393937948	1	0.4	9.65067666852321e-127	4.15017699453172e-122	0.484711320845572
970	995	NA	NA	NA	NA	NA	NA	1.58224844412089e-105	6.80430120909747e-101	0.285030758714969
971	996	NA	NA	NA	NA	NA	NA	8.05920624511994e-16	3.46578105365138e-11	0.470175438596491
972	997	0	0	1	0	0	1	8.38007489288786e-22	3.6037674069375e-17	0.487193920630453
973	998	NA	NA	NA	NA	NA	NA	NA	NA	NA
974	999	0	0	1	0.241826953513179	1	0.5	3.60215825862295e-188	1.54907213753821e-183	0.919971160778659
975	1000	0.715554820503817	1	0	0.491763260154771	1	0	2.48199857553638e-07	0.0106735866742367	0.501315789473684
976	1001	NA	NA	NA	NA	NA	NA	2.51250256422759e-43	1.08047660272043e-38	0.83859649122807
977	1002	0.022804272680548	1	0.75	0.365090491176864	1	0.5	0.197135836708275	1	0.574232456140351
978	1003	NA	NA	NA	NA	NA	NA	3.0143330609374e-91	1.29628378952552e-86	0.820350877192982
979	1004	0.715554820503817	1	0	0.491763260154771	1	0	1.79969236745856e-24	7.73939705701878e-20	0.475944462382951
980	1005	NA	NA	NA	NA	NA	NA	NA	NA	NA
981	1006	0.466661153265656	1	0	NA	NA	NA	2.6201879471578e-17	1.12678562479574e-12	0.638929726551014
982	1007	0.437672130241853	1	0.4	0.470993501152598	1	0.473684210526316	2.21828645680352e-07	0.00953951907883786	0.526315789473684
983	1008	0	0	1	0	0	1	1.12447151037483e-168	4.83567728321593e-164	0.912280701754386
984	1009	NA	NA	NA	NA	NA	NA	3.13198837286637e-14	1.34688027986745e-09	0.653157894736842
985	1010	0.466661153265656	1	0	0.868726448828702	1	0	8.405567702419e-230	3.61473033474827e-225	0.165131578947368
986	1011	NA	NA	NA	NA	NA	NA	7.7417500907947e-15	3.32926220904535e-10	0.822966507177033
987	1012	NA	NA	NA	NA	NA	NA	8.43033447248373e-51	3.6253810365469e-46	0.786654135338346
988	1013	0.466661153265656	1	0	NA	NA	NA	7.23964272424733e-19	3.11333595713532e-14	0.305263157894737
989	1014	0	0	1	0.640688991126714	1	0.333333333333333	1.92120135468688e-201	8.26193430569548e-197	0.758656509695291
990	1015	NA	NA	NA	NA	NA	NA	5.61027386903417e-241	2.41264217463945e-236	0.856587778170258
991	1016	NA	NA	NA	NA	NA	NA	1.39710572925525e-14	6.00811347808929e-10	0.702182284980745
992	1017	NA	NA	NA	NA	NA	NA	2.66516003355228e-25	1.14612542082882e-20	0.308270676691729
993	1018	0.91909679489562	1	0	0.741699566796363	1	0	2.50495462784185e-228	1.07723068815711e-223	0.292001189414213
994	1019	NA	NA	NA	NA	NA	NA	NA	NA	NA
995	1020	0.715554820503817	1	0	0.491763260154771	1	0	9.73550728344015e-30	4.1866575521706e-25	0.661166429587482
996	1021	0	0	1	0.491763260154771	1	0	9.5464862934252e-09	0.000410537096562457	0.675438596491228
997	1022	0.715554820503817	1	0	0.491763260154771	1	0	2.27877402418326e-06	0.0979963981359771	0.600116527481064
998	1023	0	0	1	0	0	1	0	0	0.263955342902711
999	1024	0.466661153265656	1	0	0.491763260154771	1	0	0	0	0.17688551275095
1000	1025	NA	NA	NA	NA	NA	NA	4.36147105598529e-95	1.87560701291591e-90	0.262265834076717
1001	1026	NA	NA	NA	NA	NA	NA	NA	NA	NA
1002	1027	0.450064811348091	1	0.333333333333333	0.675050271588696	1	0.25	7.25978326732284e-41	3.12199719627951e-36	0.690215471564818
1003	1028	NA	NA	NA	NA	NA	NA	0.0589576432134918	1	0.542971352431712
1004	1030	0.264220707056322	1	0.5	0.484558393937948	1	0.4	4.25784843996701e-145	1.83104514312341e-140	0.784431137724551
1005	1031	0	0	1	0	0	1	0	0	0.908947368421053
1006	1032	NA	NA	NA	NA	NA	NA	5.90055866386001e-95	2.53747624780636e-90	0.391228070175439
1007	1033	0.466661153265656	1	0	NA	NA	NA	2.05390465773855e-05	0.883261159013888	0.616161616161616
1008	1034	0.217767486027496	1	0.5	0.491763260154771	1	0	0	0	0.262335526315789
1009	1035	NA	NA	NA	NA	NA	NA	8.31989159053636e-39	3.57788617959426e-34	0.774122807017544
1010	1036	0.715554820503817	1	0	0.491763260154771	1	0	3.00758140169285e-26	1.29338030598399e-21	0.479253689780006
1011	1037	NA	NA	NA	NA	NA	NA	3.91040845976748e-194	1.68163205403841e-189	0.879103699843669
1012	1038	NA	NA	NA	NA	NA	NA	0.00494815959969702	1	0.55137213310354
1013	1039	NA	NA	NA	NA	NA	NA	1.12745608354043e-05	0.484851214165725	0.540642437038154
1014	1040	0	0	1	0	0	1	7.53409132765196e-27	3.23996063454345e-22	0.649938800489596
1015	1041	NA	NA	NA	NA	NA	NA	NA	NA	NA
1016	1042	0	0	1	0	0	1	5.64800245709664e-09	0.000242886697664984	0.492763157894737
1017	1043	0	0	1	0.118917528903925	1	0.666666666666667	4.43796275448013e-90	1.90850150293664e-85	0.785345717234262
1018	1044	NA	NA	NA	NA	NA	NA	NA	NA	NA
1019	1045	0.101618823367198	1	0.666666666666667	0.487645802731687	1	0.333333333333333	5.51602863115329e-10	2.37211295254116e-05	0.518179506737859
1020	1046	0.217767486027496	1	0.5	0.491763260154771	1	0	2.07033151870076e-55	8.90325366302073e-51	0.808421052631579
1021	1047	NA	NA	NA	NA	NA	NA	4.0911112642152e-85	1.7593414880631e-80	0.785635964912281
1022	1048	NA	NA	NA	NA	NA	NA	3.88611048442724e-34	1.67118295272309e-29	0.41609907120743
1023	1049	0.84829982508168	1	0	NA	NA	NA	1.334742388165e-299	5.73992616606479e-295	0.188412206988058
1024	1050	0.466661153265656	1	0	NA	NA	NA	2.96583449231536e-168	1.2754274650753e-163	0.341020075963104
1025	1051	0.466661153265656	1	0	0.491763260154771	1	0	9.42068738074458e-29	4.0512724012154e-24	0.335087719298246
1026	1052	0.101618823367198	1	0.666666666666667	0.300241333874677	1	0.5	0	0	0.834703947368421
1027	1053	0	0	1	0.484558393937948	1	0.4	1.36256388203974e-318	5.8595697183237e-314	0.988227146814404
1028	1054	0.217767486027496	1	0.5	0.118917528903925	1	0.666666666666667	1.74536631501778e-276	7.50577330110245e-272	0.982456140350877
1029	1055	NA	NA	NA	NA	NA	NA	1.72195017223321e-31	7.4050745206717e-27	0.763769889840881
1030	1056	NA	NA	NA	NA	NA	NA	1.04172980286061e-53	4.47985484422177e-49	0.758827448367755
1031	1057	0.450064811348091	1	0.333333333333333	0.484558393937948	1	0.4	2.72507153460457e-109	1.17188976274135e-104	0.353863381858903
1032	1058	0.84829982508168	1	0	0.487645802731687	1	0.333333333333333	1.40664379327428e-14	6.04913096859671e-10	0.496963562753036
1033	1059	0.192790121507303	1	0.555555555555556	0.281332273777647	1	0.533333333333333	4.16445660878906e-21	1.79088292004365e-16	0.502839833396441
1034	1060	0.450064811348091	1	0.333333333333333	0.00141854370137537	1	0.846153846153846	0	0	0.967294780160277
1035	1061	NA	NA	NA	NA	NA	NA	8.60725989558779e-10	3.70146604549857e-05	0.354066985645933
1036	1062	0.466661153265656	1	0	NA	NA	NA	0.000323181629893936	1	0.58680107841988
1037	1063	NA	NA	NA	NA	NA	NA	NA	NA	NA
1038	1064	0.715554820503817	1	0	0.491763260154771	1	0	2.66433426441628e-26	1.14577030706958e-21	0.454627949183303
1039	1065	0.466661153265656	1	0	NA	NA	NA	6.04932000386214e-32	2.60144957446087e-27	0.404024767801858
1040	1066	0	0	1	0.487645802731687	1	0.333333333333333	7.01553629450044e-59	3.01696122808697e-54	0.448455850369726
1041	1067	NA	NA	NA	NA	NA	NA	3.591856241e-23	1.54464185787964e-18	0.489398852581691
1042	1069	0.466661153265656	1	0	NA	NA	NA	1.09296719511834e-07	0.00470019612588692	0.641005498821681
1043	1070	NA	NA	NA	NA	NA	NA	1.43076984829745e-79	6.15288265561835e-75	0.739331436699858
1044	1071	0	0	1	0.491763260154771	1	0	8.49097750167719e-24	3.65145996482126e-19	0.490441350011801
1045	1072	0.450064811348091	1	0.333333333333333	NA	NA	NA	1.76506386768912e-260	7.5904806566103e-256	0.373887617594711
1046	1073	NA	NA	NA	NA	NA	NA	8.32994911810221e-114	3.58221131874867e-109	0.753801169590643
1047	1074	NA	NA	NA	NA	NA	NA	0.0456756080238907	1	0.535425101214575
1048	1075	NA	NA	NA	NA	NA	NA	3.53847237638346e-25	1.52168466073994e-20	0.772495755517827
1049	1076	NA	NA	NA	NA	NA	NA	NA	NA	NA
1050	1078	0	0	1	0.241826953513179	1	0.5	NA	NA	NA
1051	1079	NA	NA	NA	NA	NA	NA	2.40200068752715e-125	1.03295637566417e-120	0.375490966221524
1052	1080	0.466661153265656	1	0	0.741699566796363	1	0	5.2028983837303e-25	2.23745442093938e-20	0.377867746288799
1053	1081	NA	NA	NA	NA	NA	NA	3.73405187354412e-73	1.60579166769891e-68	0.732903687790906
1054	1082	NA	NA	NA	NA	NA	NA	9.82934017767499e-63	4.22700945000735e-58	0.256045519203414
1055	1083	NA	NA	NA	NA	NA	NA	1.38305019244322e-09	5.94766904758283e-05	0.736842105263158
1056	1084	0	0	1	0	0	1	0.000212300948937971	1	0.534774436090226
1057	1085	NA	NA	NA	NA	NA	NA	NA	NA	NA
1058	1086	NA	NA	NA	NA	NA	NA	1.09602279632782e-22	4.71333643332817e-18	0.818713450292398
1059	1087	NA	NA	NA	NA	NA	NA	NA	NA	NA
1060	1088	0.466661153265656	1	0	NA	NA	NA	4.91151654473255e-152	2.11214857489679e-147	0.276691729323308
1061	1089	NA	NA	NA	NA	NA	NA	3.57615233563839e-11	1.53788855041793e-06	0.476691729323308
1062	1090	0	0	1	0.328427796749183	1	0.5	0	0	0.903028118240808
1063	1091	0	0	1	0	0	1	0.000238994388158235	1	0.69377990430622
1064	1092	NA	NA	NA	NA	NA	NA	NA	NA	NA
1065	1093	NA	NA	NA	NA	NA	NA	NA	NA	NA
1066	1094	NA	NA	NA	NA	NA	NA	1.72180769160643e-118	7.4044617969843e-114	0.865325077399381
1067	1095	0.10505132024989	1	0.625	0.028914152615007	1	0.727272727272727	1.1191328131998e-179	4.81271874988443e-175	0.737757437070938
1068	1096	0.466661153265656	1	0	NA	NA	NA	8.36856299527395e-05	1	0.609418282548476
1069	1097	NA	NA	NA	NA	NA	NA	2.13216254586642e-31	9.16915181224397e-27	0.390581717451524
1070	1098	0.217767486027496	1	0.5	0	0	1	9.87563139652651e-36	4.24691652576226e-31	0.807565789473684
1071	1099	0.217767486027496	1	0.5	NA	NA	NA	2.51635904666965e-16	1.08213504442982e-11	0.623810448630802
1072	1100	NA	NA	NA	NA	NA	NA	0.064182700429388	1	0.53306342780027
1073	1101	0	0	1	0	0	1	4.36203481031377e-155	1.87584944982734e-150	0.799320882852292
1074	1102	NA	NA	NA	NA	NA	NA	4.29291045586351e-36	1.84612321243954e-31	0.462765957446808
1075	1103	0.996510637633299	1	0	0.931925448495985	1	0.142857142857143	0	0	0.342318442370553
1076	1104	0.466661153265656	1	0	NA	NA	NA	0	0	0.38005540166205
1077	1105	NA	NA	NA	NA	NA	NA	0.0247470695745712	1	0.519056261343013
1078	1106	NA	NA	NA	NA	NA	NA	NA	NA	NA
1079	1107	0.715554820503817	1	0	0.118917528903925	1	0.666666666666667	0.75923830400633	1	0.562929061784897
1080	1108	0	0	1	0	0	1	0.858590111910961	1	0.565922381711855
1081	1109	0.217767486027496	1	0.5	0.741699566796363	1	0	1.65018859035946e-44	7.09647101398181e-40	0.740789473684211
1082	1110	NA	NA	NA	NA	NA	NA	2.45180086729194e-28	1.05437244497023e-23	0.336842105263158
1083	1111	0.450064811348091	1	0.333333333333333	0	0	1	0.359745389903643	1	0.562359690695934
1084	1112	0.715554820503817	1	0	NA	NA	NA	0	0	0.215932580696454
1085	1114	0	0	1	0.328427796749183	1	0.5	7.89701673950982e-172	3.3960330786588e-167	0.441926575698506
1086	1115	0.217767486027496	1	0.5	0	0	1	3.44515905290963e-149	1.48155619911326e-144	0.337850614560353
1087	1116	NA	NA	NA	NA	NA	NA	7.42211099747134e-28	3.19180461335257e-23	0.395233366434955
1088	1117	NA	NA	NA	NA	NA	NA	7.12957892114895e-40	3.0660041192509e-35	0.676773455377574
1089	1118	0	0	1	0.741699566796363	1	0	6.6416033553941e-15	2.85615510695368e-10	0.524334365325077
1090	1119	0.466661153265656	1	0	NA	NA	NA	8.71343706014864e-24	3.74712647334632e-19	0.498283752860412
1091	1120	NA	NA	NA	NA	NA	NA	1.78936473389179e-22	7.69498410162825e-18	0.675954592363261
1092	1121	NA	NA	NA	NA	NA	NA	7.93367693216511e-35	3.41179842790829e-30	0.891447368421053
1093	1122	0.715554820503817	1	0	NA	NA	NA	0.08160348749547	1	0.551246537396122
1094	1123	NA	NA	NA	NA	NA	NA	NA	NA	NA
1095	1124	0.63590891563986	1	0.25	0	0	1	1.29605851245442e-297	5.57357002695901e-293	0.819368421052632
1096	1125	0.450064811348091	1	0.333333333333333	0	0	1	5.8264212076242e-299	2.50559417612671e-294	0.280865715691097
1097	1126	0	0	1	0	0	1	2.42587082844234e-10	1.04322149106335e-05	0.510911424903723
1098	1127	0	0	1	0.484558393937948	1	0.4	4.52021045119304e-224	1.94387130243105e-219	0.772530641672675
1099	1128	0.101618823367198	1	0.666666666666667	0.118917528903925	1	0.666666666666667	5.53014948564098e-313	2.37818548480505e-308	0.750050413389796
1100	1129	NA	NA	NA	NA	NA	NA	NA	NA	NA
1101	1130	0	0	1	NA	NA	NA	6.55679471387101e-108	2.81968399875309e-103	0.832894736842105
1102	1131	0	0	1	0.0287545022673017	1	0.8	5.05006175570462e-177	2.17172855742321e-172	0.885167464114832
1103	1132	0	0	1	0.00695242018267608	1	0.857142857142857	0.929198028275809	1	0.562753036437247
1104	1133	NA	NA	NA	NA	NA	NA	1.40223000914938e-50	6.03014993134601e-46	0.986842105263158
1105	1134	0	0	1	0.118917528903925	1	0.666666666666667	1.86975109198644e-174	8.04067759597848e-170	0.8267383787937
1106	1135	0	0	1	0.0141391942459314	1	0.833333333333333	0	0	0.958228905597327
1107	1136	0.217767486027496	1	0.5	0	0	1	1.89740612017607e-205	8.15960527920516e-201	0.789009969858567
1108	1137	0.466661153265656	1	0	NA	NA	NA	1.42680602207963e-37	6.13583661735124e-33	0.138755980861244
1109	1138	0.217767486027496	1	0.5	0.487645802731687	1	0.333333333333333	6.91028737933633e-251	2.97169998460979e-246	0.830807384954533
1110	1139	0.466661153265656	1	0	NA	NA	NA	2.95874338219279e-126	1.27237800407819e-121	0.864455659697188
1111	1140	NA	NA	NA	NA	NA	NA	1.3034529327502e-33	5.60536899199897e-29	0.699898785425101
1112	1141	NA	NA	NA	NA	NA	NA	0	0	0.252532740301458
1113	1143	0.101618823367198	1	0.666666666666667	0.802044856689194	1	0.2	5.3396120220894e-54	2.29624675397933e-49	0.637408127059221
1114	1144	0.283487508374561	1	0.5	0.256124511915848	1	0.545454545454545	1.58124723905105e-255	6.79999562681511e-251	0.43859649122807
1115	1145	NA	NA	NA	NA	NA	NA	2.49936446481249e-55	1.07482669444796e-50	0.790365744870651
1116	1146	0.466661153265656	1	0	NA	NA	NA	1.82585141715408e-63	7.85189143432941e-59	0.715460526315789
1117	1147	0.466661153265656	1	0	NA	NA	NA	2.18986118946773e-50	9.41727905918701e-46	0.408802177858439
1118	1148	NA	NA	NA	NA	NA	NA	NA	NA	NA
1119	1149	NA	NA	NA	NA	NA	NA	NA	NA	NA
1120	1150	0	0	1	0.241826953513179	1	0.5	1.92081532945673e-05	0.826027424279572	0.618713450292398
1121	1151	NA	NA	NA	NA	NA	NA	1.28060888472646e-115	5.50713044787766e-111	0.73477361526086
1122	1152	NA	NA	NA	NA	NA	NA	0	0	0.297524633501562
1123	1153	NA	NA	NA	NA	NA	NA	NA	NA	NA
1124	1154	NA	NA	NA	NA	NA	NA	0.725884849527048	1	0.562980484920166
1125	1155	NA	NA	NA	NA	NA	NA	NA	NA	NA
1126	1156	0.715554820503817	1	0	NA	NA	NA	4.53123782148563e-313	1.94861351275168e-308	0.279516358463727
1127	1157	NA	NA	NA	NA	NA	NA	1.5594378768585e-14	6.70620664564229e-10	0.441460794844253
1128	1158	0	0	1	NA	NA	NA	1.59683922472185e-60	6.86704740199386e-56	0.739191729323308
1129	1159	0.00608336593431708	1	0.8	0.688454251506646	1	0.384615384615385	0	0	0.867001528718061
1130	1160	NA	NA	NA	NA	NA	NA	NA	NA	NA
1131	1161	NA	NA	NA	NA	NA	NA	7.46742667291086e-245	3.21129216641859e-240	0.79331983805668
1132	1162	NA	NA	NA	NA	NA	NA	NA	NA	NA
1133	1163	0.466661153265656	1	0	NA	NA	NA	3.16354837126133e-15	1.36045234157722e-10	0.456140350877193
1134	1164	NA	NA	NA	NA	NA	NA	5.41035173912191e-39	2.32666766189199e-34	0.704062788550323
1135	1165	NA	NA	NA	NA	NA	NA	7.04566062336363e-31	3.02991589447129e-26	0.333881578947368
1136	1166	NA	NA	NA	NA	NA	NA	3.35125142940746e-41	1.44117216470239e-36	0.721724524076148
1137	1167	0.715554820503817	1	0	0.491763260154771	1	0	1.47935986254481e-252	6.36183915288769e-248	0.284210526315789
1138	1168	NA	NA	NA	NA	NA	NA	0.111919303334313	1	0.528604118993135
1139	1169	NA	NA	NA	NA	NA	NA	1.06996382377401e-71	4.60127242775776e-67	0.326754385964912
1140	1170	0.466661153265656	1	0	0.491763260154771	1	0	4.47671720330405e-43	1.92516746610888e-38	0.415150024594196
1141	1171	NA	NA	NA	NA	NA	NA	NA	NA	NA
1142	1172	0	0	1	0.101831042374153	1	0.666666666666667	0	0	0.950979030690182
1143	1173	0.466661153265656	1	0	NA	NA	NA	1.15144194795104e-88	4.95166095296867e-84	0.369608231104076
1144	1174	NA	NA	NA	NA	NA	NA	1.74441951835402e-135	7.50170169672962e-131	0.921052631578947
1145	1175	0.466661153265656	1	0	0.491763260154771	1	0	0.389527530356211	1	0.545454545454545
1146	1176	0.466661153265656	1	0	NA	NA	NA	2.21762423509874e-09	9.53667126061861e-05	0.630663615560641
1147	1177	NA	NA	NA	NA	NA	NA	NA	NA	NA
1148	1178	NA	NA	NA	NA	NA	NA	NA	NA	NA
1149	1179	0.217767486027496	1	0.5	0	0	1	2.36341701069506e-187	1.0163638512793e-182	0.399089326369359
1150	1180	NA	NA	NA	NA	NA	NA	2.04241114332797e-163	8.78318488076761e-159	0.28278322925959
1151	1181	0	0	1	0	0	1	2.08693771480367e-31	8.97466694874169e-27	0.722556390977444
1152	1182	0	0	1	0	0	1	1.06017476874285e-195	4.55917557550174e-191	0.808083745274789
1153	1183	NA	NA	NA	NA	NA	NA	1.04020577280574e-161	4.4733009053738e-157	0.93609022556391
1154	1184	0.466661153265656	1	0	0.491763260154771	1	0	2.65011861359788e-66	1.13965700859163e-61	0.303349282296651
1155	1185	NA	NA	NA	NA	NA	NA	3.82860092206055e-70	1.64645154052292e-65	0.35304553518628
1156	1186	0.63590891563986	1	0.25	0.241826953513179	1	0.5	2.99336075480844e-35	1.28726485899782e-30	0.445820433436532
1157	1187	0	0	1	0.0584762605803406	1	0.75	2.7654215515076e-26	1.18924188401033e-21	0.757617728531856
1158	1188	NA	NA	NA	NA	NA	NA	1.61879190595222e-199	6.96145271235691e-195	0.276506483600305
1159	1189	NA	NA	NA	NA	NA	NA	NA	NA	NA
1160	1190	NA	NA	NA	NA	NA	NA	5.82709343542311e-68	2.50588326096935e-63	0.837719298245614
1161	1192	0	0	1	0	0	1	5.63975704848376e-22	2.42532112112996e-17	0.647597254004577
1162	1193	NA	NA	NA	NA	NA	NA	3.87668846124176e-83	1.66713110587241e-78	0.407550289335905
1163	1194	NA	NA	NA	NA	NA	NA	3.89112389489298e-92	1.67333891975978e-87	0.921804511278196
1164	1195	0.466661153265656	1	0	0.491763260154771	1	0	7.61319363087748e-52	3.27397778902255e-47	0.42393655371305
1165	1196	NA	NA	NA	NA	NA	NA	3.93417457216173e-63	1.69185243301243e-58	0.184210526315789
1166	1197	NA	NA	NA	NA	NA	NA	NA	NA	NA
1167	1198	NA	NA	NA	NA	NA	NA	NA	NA	NA
1168	1199	NA	NA	NA	NA	NA	NA	1.16335628474237e-29	5.00289736690607e-25	0.714082503556188
1169	1200	0	0	1	0	0	1	1.7428898416948e-183	7.49512347522432e-179	0.358022071307301
1170	1201	0.856171782803223	1	0.166666666666667	0.931925448495985	1	0.142857142857143	1.75485527557494e-287	7.54657962708249e-283	0.344927536231884
1171	1202	0.217767486027496	1	0.5	0.70672186788161	1	0.363636363636364	0.487957901881177	1	0.571543949387535
1172	1203	NA	NA	NA	NA	NA	NA	1.37182746324399e-22	5.89940682293446e-18	0.434395848776872
1173	1204	NA	NA	NA	NA	NA	NA	9.47328873563522e-05	1	0.62687969924812
1174	1205	0	0	1	0.491763260154771	1	0	1.23467609887793e-47	5.30960109561467e-43	0.838915470494418
1175	1206	0.101618823367198	1	0.666666666666667	0.328427796749183	1	0.5	0	0	0.280890398038106
1176	1207	0	0	1	NA	NA	NA	0	0	0.91786283891547
1177	1208	NA	NA	NA	NA	NA	NA	NA	NA	NA
1178	1209	NA	NA	NA	NA	NA	NA	NA	NA	NA
1179	1210	NA	NA	NA	NA	NA	NA	0.521055614518949	1	0.583157894736842
1180	1211	0.466661153265656	1	0	NA	NA	NA	2.15287425674523e-26	9.25822045370717e-22	0.432098765432099
1181	1212	NA	NA	NA	NA	NA	NA	4.15172757651101e-48	1.78540892700279e-43	0.350579839429081
1182	1213	0.715554820503817	1	0	0.966095254046915	1	0	3.34083762934066e-40	1.43669381412166e-35	0.698082415340677
1183	1214	0.466661153265656	1	0	NA	NA	NA	0.00115808553285972	1	0.531281032770606
1184	1215	NA	NA	NA	NA	NA	NA	0.000315258037175547	1	0.480549199084668
1185	1216	0.450064811348091	1	0.333333333333333	0.491763260154771	1	0	9.6746320171247e-21	4.16047875264431e-16	0.630455141412249
1186	1217	NA	NA	NA	NA	NA	NA	2.05615029719249e-61	8.84226873804658e-57	0.418778427550357
1187	1218	NA	NA	NA	NA	NA	NA	1.24043309918999e-15	5.33435849975665e-11	0.350877192982456
1188	1219	0.981257298044286	1	0.227272727272727	0.602626073510035	1	0.4	0	0	0.396785491531929
1189	1220	NA	NA	NA	NA	NA	NA	0.199560509485115	1	0.596491228070175
1190	1221	0.715554820503817	1	0	0.491763260154771	1	0	6.82649766694525e-40	2.93566705669314e-35	0.720823798627002
1191	1222	0.84829982508168	1	0	NA	NA	NA	0	0	0.433300470195662
1192	1223	0	0	1	0	0	1	7.47274038978023e-111	3.21357727722109e-106	0.889771598808342
1193	1224	0.715554820503817	1	0	0.814298186297491	1	0.3	7.09031891800846e-47	3.04912074750036e-42	0.714285714285714
1194	1225	0.437672130241853	1	0.4	0.133970484555098	1	0.625	5.44386233534998e-56	2.3410785586939e-51	0.439566252314203
1195	1226	0	0	1	0	0	1	2.52838708595212e-252	1.08730758244285e-247	0.972136222910217
1196	1227	0	0	1	0	0	1	1.67417319954243e-05	0.719961442731228	0.528898934452696
1197	1228	0.466661153265656	1	0	NA	NA	NA	5.17998775604209e-13	2.22760193460834e-08	0.660287081339713
1198	1229	0.0103241890841118	1	0.833333333333333	0.0287545022673017	1	0.8	0	0	0.311212814645309
1199	1230	0	0	1	0.487645802731687	1	0.333333333333333	3.4781787104507e-42	1.49575597264222e-37	0.76271186440678
1200	1231	0	0	1	0.0287545022673017	1	0.8	1.21312639626689e-99	5.21692875450613e-95	0.834174477289113
1201	1232	0.217767486027496	1	0.5	0.300241333874677	1	0.5	0	0	0.872214319582741
1202	1233	0.466661153265656	1	0	0.491763260154771	1	0	8.8923849747459e-90	3.82408123453973e-85	0.795766590389016
1203	1234	0	0	1	0.487645802731687	1	0.333333333333333	2.31191418489737e-119	9.94215576073263e-115	0.744611528822055
1204	1235	NA	NA	NA	NA	NA	NA	2.57015703637656e-253	1.10527033192338e-248	0.296955624355005
1205	1236	0.466661153265656	1	0	NA	NA	NA	NA	NA	NA
1206	1237	0	0	1	0.868726448828702	1	0	3.68689226638606e-85	1.58551115023666e-80	0.83859649122807
1207	1238	0.84829982508168	1	0	0.0287545022673017	1	0.8	4.3331905887944e-60	1.86344528080514e-55	0.726720647773279
1208	1239	0.715554820503817	1	0	0.741699566796363	1	0	1.20326956326337e-43	5.17454042985779e-39	0.42834008097166
1209	1240	0	0	1	0	0	1	1.26120997083307e-10	5.42370735857054e-06	0.664473684210526
1210	1241	0.538780732272913	1	0.4	0.481986123420256	1	0.428571428571429	4.24448215470659e-270	1.82529710581002e-265	0.429169007929075
1211	1242	0.466661153265656	1	0	NA	NA	NA	5.99220031754572e-121	2.57688582455736e-116	0.356979405034325
1212	1244	NA	NA	NA	NA	NA	NA	2.39764144844979e-141	1.03108172849135e-136	0.806618819776715
1213	1245	NA	NA	NA	NA	NA	NA	5.44856312470126e-23	2.34310008614653e-18	0.488203266787659
1214	1246	NA	NA	NA	NA	NA	NA	0	0	0.950720750921891
1215	1247	0.715554820503817	1	0	NA	NA	NA	0	0	0.228893347738849
1216	1248	NA	NA	NA	NA	NA	NA	NA	NA	NA
1217	1249	0.715554820503817	1	0	NA	NA	NA	0	0	0.904
1218	1250	0.466661153265656	1	0	NA	NA	NA	1.33047972426469e-118	5.72159500622786e-114	0.814512008175779
1219	1251	0.217767486027496	1	0.5	0.241826953513179	1	0.5	2.16475945568588e-89	9.30933156323155e-85	0.377132486388385
1220	1252	0.715554820503817	1	0	NA	NA	NA	8.58769768289881e-07	0.0369305351155381	0.608695652173913
1221	1253	NA	NA	NA	NA	NA	NA	2.33776314855934e-129	1.00533166440646e-124	0.296371997956055
1222	1254	NA	NA	NA	NA	NA	NA	4.69513672088981e-10	2.01909659545145e-05	0.493840985442329
1223	1255	NA	NA	NA	NA	NA	NA	NA	NA	NA
1224	1256	0	0	1	0.491763260154771	1	0	2.30612373236976e-18	9.91725449868293e-14	0.675332910589727
1225	1257	NA	NA	NA	NA	NA	NA	3.35056546514991e-318	1.44087717263307e-313	0.154887218045113
1226	1258	0.63590891563986	1	0.25	0.481986123420256	1	0.428571428571429	0	0	0.802881412391739
1227	1259	NA	NA	NA	NA	NA	NA	1.10855000206243e-27	4.76720842886926e-23	0.37468671679198
1228	1260	NA	NA	NA	NA	NA	NA	2.47663849852308e-15	1.06505361990487e-10	0.467265725288832
1229	1261	NA	NA	NA	NA	NA	NA	0.159350001338685	1	0.577224880382775
1230	1262	NA	NA	NA	NA	NA	NA	3.51463319531919e-42	1.51143285931506e-37	0.161654135338346
1231	1263	NA	NA	NA	NA	NA	NA	NA	NA	NA
1232	1264	0	0	1	NA	NA	NA	0	0	0.879108250976787
1233	1265	0	0	1	0.118917528903925	1	0.666666666666667	1.8805262051787e-206	8.08701489275049e-202	0.821362229102167
1234	1266	0	0	1	0.491763260154771	1	0	1.39435292789704e-117	5.99627533112843e-113	0.7890656874745
1235	1267	0	0	1	NA	NA	NA	1.70217010026685e-119	7.32001229918754e-115	0.774834437086093
1236	1268	NA	NA	NA	NA	NA	NA	9.80791029434572e-115	4.21779374298043e-110	0.884579870729455
1237	1269	0.715554820503817	1	0	0.0287545022673017	1	0.8	1.61934081123659e-30	6.96381322464184e-26	0.667942583732057
1238	1270	0	0	1	0	0	1	0.908035257147052	1	0.569838056680162
1239	1271	0.466661153265656	1	0	NA	NA	NA	1.3405628840506e-32	5.76495662657121e-28	0.44896331738437
1240	1272	0.84829982508168	1	0	0.491763260154771	1	0	0	0	0.803001023076049
1241	1274	0	0	1	0.0653385407671722	1	0.666666666666667	3.18161730322489e-192	1.36822270507883e-187	0.416657947054515
1242	1275	NA	NA	NA	NA	NA	NA	NA	NA	NA
1243	1276	0.217767486027496	1	0.5	0.241826953513179	1	0.5	0.540190353809346	1	0.562450903377848
1244	1277	NA	NA	NA	NA	NA	NA	2.12541724257127e-56	9.14014430995349e-52	0.380739081746921
1245	1278	0.715554820503817	1	0	0.741699566796363	1	0	2.74258116770705e-89	1.17941960536074e-84	0.780536246276068
1246	1279	NA	NA	NA	NA	NA	NA	0.898050646160352	1	0.565638233514822
1247	1281	0.715554820503817	1	0	0.868726448828702	1	0	0.026467291845027	1	0.542701092353525
1248	1282	0.047418195470824	1	0.75	0.177363293832496	1	0.6	4.35235558458687e-169	1.87168699559574e-164	0.809637730690362
1249	1283	0.466661153265656	1	0	NA	NA	NA	1.41968200786446e-210	6.10520050662031e-206	0.305612096539692
1250	1284	0.466661153265656	1	0	NA	NA	NA	1	1	0.567543859649123
1251	1285	0	0	1	0.675050271588696	1	0.25	4.37064360819129e-188	1.87955157726658e-183	0.888953152111047
1252	1286	0	0	1	0.177363293832496	1	0.6	3.77853754187485e-267	1.62492228450786e-262	0.964681440443213
1253	1287	0.0221261381053716	1	0.8	0.0287545022673017	1	0.8	7.44780814632727e-78	3.20285541524658e-73	0.675766957500704
1254	1288	NA	NA	NA	NA	NA	NA	7.76525295520211e-11	3.33936938085512e-06	0.631578947368421
1255	1289	NA	NA	NA	NA	NA	NA	4.8119990746961e-05	1	0.611781747947851
1256	1290	0.264220707056322	1	0.5	0.241826953513179	1	0.5	0.217509879553429	1	0.575735950044603
1257	1291	NA	NA	NA	NA	NA	NA	0.00196869686820282	1	0.674641148325359
1258	1292	0	0	1	0.118917528903925	1	0.666666666666667	0.000325381547262994	1	0.598166765227676
1259	1293	0.217767486027496	1	0.5	0.491763260154771	1	0	2.70127712028415e-08	0.001161657212807	0.482142857142857
1260	1294	NA	NA	NA	NA	NA	NA	4.86766403614435e-58	2.09329024210351e-53	0.747693977211069
1261	1295	0.466661153265656	1	0	0.741699566796363	1	0	6.73423111930559e-282	2.89598875054617e-277	0.193135011441648
1262	1296	0	0	1	0.491763260154771	1	0	1.36885472162781e-83	5.88662284488823e-79	0.409564520438151
1263	1297	NA	NA	NA	NA	NA	NA	0.00074959491928958	1	0.507518796992481
1264	1298	0	0	1	0.491763260154771	1	0	0.010415727763614	1	0.54273982829414
1265	1299	NA	NA	NA	NA	NA	NA	0.000627770045460389	1	0.636513157894737
1266	1300	NA	NA	NA	NA	NA	NA	NA	NA	NA
1267	1301	NA	NA	NA	NA	NA	NA	6.20660093764765e-123	2.669086667226e-118	0.224561403508772
1268	1302	0.466661153265656	1	0	NA	NA	NA	3.57615216567343e-202	1.5378884773262e-197	0.198761609907121
1269	1303	NA	NA	NA	NA	NA	NA	2.26497603115402e-82	9.74030292437474e-78	0.746992481203008
1270	1304	NA	NA	NA	NA	NA	NA	1.80475598751673e-60	7.76117264871693e-56	0.149584487534626
1271	1305	NA	NA	NA	NA	NA	NA	NA	NA	NA
1272	1306	NA	NA	NA	NA	NA	NA	NA	NA	NA
1273	1307	NA	NA	NA	NA	NA	NA	3.64623199908878e-58	1.56802560888814e-53	0.388778550148957
1274	1308	0.715554820503817	1	0	0.491763260154771	1	0	1.13064178682477e-11	4.86221194006126e-07	0.517286941202378
1275	1309	0.715554820503817	1	0	0.491763260154771	1	0	3.04851326925178e-116	1.31098264630904e-111	0.246153846153846
1276	1310	NA	NA	NA	NA	NA	NA	1.4007215837713e-150	6.02366309885011e-146	0.977058029689609
1277	1311	0	0	1	0.741699566796363	1	0	1.85321120881467e-50	7.96954948238662e-46	0.345227475468332
1278	1312	0.175560504808638	1	0.571428571428571	0.0287545022673017	1	0.8	9.42323281597404e-263	4.05236704018148e-258	0.699520413182489
1279	1313	NA	NA	NA	NA	NA	NA	2.80245242353822e-51	1.20516664021838e-46	0.390581717451524
1280	1314	0	0	1	0	0	1	5.39039092894716e-23	2.31808371508444e-18	0.488390092879257
1281	1315	NA	NA	NA	NA	NA	NA	4.76805400858499e-30	2.05045394585189e-25	0.41970310391363
1282	1316	0	0	1	NA	NA	NA	6.34101781365072e-201	2.72689130058236e-196	0.907739938080495
1283	1317	NA	NA	NA	NA	NA	NA	3.87065869392292e-155	1.66453806473461e-150	0.240601503759398
1284	1318	0.466661153265656	1	0	0.491763260154771	1	0	3.80613055610333e-21	1.63678838434667e-16	0.456509695290859
1285	1319	0.466661153265656	1	0	NA	NA	NA	5.84108409939087e-124	2.51189980610205e-119	0.35436417129781
1286	1320	NA	NA	NA	NA	NA	NA	1.64004716244406e-14	7.05285881737442e-10	0.39766081871345
1287	1321	NA	NA	NA	NA	NA	NA	1.6190554515786e-30	6.9625860639686e-26	0.720300751879699
1288	1322	0	0	1	0	0	1	0.30839788643784	1	0.558612440191388
1289	1323	0.283487508374561	1	0.5	0.481986123420256	1	0.428571428571429	2.04154565939135e-55	8.77946295364655e-51	0.69984962406015
1290	1324	0.715554820503817	1	0	0.9780422657182	1	0.111111111111111	3.36221551571885e-158	1.44588716037973e-153	0.345029239766082
1291	1325	NA	NA	NA	NA	NA	NA	NA	NA	NA
1292	1326	0.466661153265656	1	0	0.491763260154771	1	0	1.79897121613071e-23	7.73629581784851e-19	0.472222222222222
1293	1327	0	0	1	0	0	1	8.69790850635773e-61	3.74044857407408e-56	0.711010655473038
1294	1328	0.466661153265656	1	0	NA	NA	NA	2.34227873132607e-274	1.00727354561946e-269	0.795362532204637
1295	1329	0.466661153265656	1	0	NA	NA	NA	4.30032532171564e-170	1.84931190135059e-165	0.926482873851295
1296	1330	NA	NA	NA	NA	NA	NA	NA	NA	NA
1297	1331	0.466661153265656	1	0	0.491763260154771	1	0	4.69971451166311e-31	2.0210652285956e-26	0.737765466297322
1298	1333	0	0	1	0	0	1	0	0	0.271205536777724
1299	1334	NA	NA	NA	NA	NA	NA	3.34640229796202e-16	1.43908684421559e-11	0.696842105263158
1300	1335	0	0	1	0	0	1	2.07850364714679e-64	8.93839708419005e-60	0.766148325358852
1301	1336	NA	NA	NA	NA	NA	NA	NA	NA	NA
1302	1337	NA	NA	NA	NA	NA	NA	1.11318947313252e-312	4.78716001025909e-308	0.156376518218623
1303	1338	NA	NA	NA	NA	NA	NA	1.92155266934127e-85	8.26344509923519e-81	0.376811594202899
1304	1339	0	0	1	NA	NA	NA	2.6104467921696e-35	1.12259653850462e-30	0.739309210526316
1305	1340	0.466661153265656	1	0	0.491763260154771	1	0	0.00662858288184641	1	0.594380688563514
1306	1341	NA	NA	NA	NA	NA	NA	4.35599059894632e-24	1.87325019717087e-19	0.789473684210526
1307	1342	0.715554820503817	1	0	0.491763260154771	1	0	5.95755674790531e-44	2.5619877038692e-39	0.678839957035446
1308	1343	0.450064811348091	1	0.333333333333333	0.484558393937948	1	0.4	0.76624021433352	1	0.564561403508772
1309	1344	0	0	1	0.177363293832496	1	0.6	0.606363919932906	1	0.573853989813243
1310	1345	NA	NA	NA	NA	NA	NA	1.16914436743247e-192	5.0277884377066e-188	0.287280701754386
1311	1346	0.217767486027496	1	0.5	0.491763260154771	1	0	0	0	0.223112128146453
1312	1347	NA	NA	NA	NA	NA	NA	2.09464412782697e-236	9.00780760730709e-232	0.264900662251656
1313	1348	0	0	1	0	0	1	0	0	0.977554179566563
1314	1349	NA	NA	NA	NA	NA	NA	NA	NA	NA
1315	1350	0.283487508374561	1	0.5	0.0332068523254719	1	0.6875	4.24063479986081e-23	1.82364258933214e-18	0.491148325358852
1316	1351	0.217767486027496	1	0.5	0.118917528903925	1	0.666666666666667	1.17777557413578e-68	5.0649060790135e-64	0.714413875598086
1317	1352	NA	NA	NA	NA	NA	NA	1.48508972929526e-06	0.0638647987186136	0.657183499288762
1318	1353	0.84829982508168	1	0	0.241826953513179	1	0.5	1.91338011390344e-62	8.22829984183033e-58	0.440233918128655
1319	1354	0.837649116715711	1	0.3125	0.0129308619931228	1	0.722222222222222	2.71789012006686e-06	0.116880146723355	0.556451975369679
1320	1355	NA	NA	NA	NA	NA	NA	1.91281750905922e-13	8.22588041595826e-09	0.492747617074182
1321	1356	NA	NA	NA	NA	NA	NA	4.04246569572922e-61	1.73842194779139e-56	0.372900335946249
1322	1357	NA	NA	NA	NA	NA	NA	0.00140041058827446	1	0.52326468344775
1323	1358	NA	NA	NA	NA	NA	NA	1.85445451685072e-112	7.97489620426484e-108	0.92811296534018
1324	1359	0.715554820503817	1	0	0.491763260154771	1	0	2.8826881389361e-77	1.23967120726808e-72	0.397586322494133
1325	1361	0.217767486027496	1	0.5	0.868726448828702	1	0	4.67528273419292e-153	2.01055858701233e-148	0.79651357693597
1326	1362	NA	NA	NA	NA	NA	NA	8.23162065264518e-18	3.53992614546353e-13	0.667798528579513
1327	1363	0.466661153265656	1	0	NA	NA	NA	2.97012024815959e-152	1.27727051151855e-147	0.270974465867639
1328	1364	0	0	1	0.0572598386254636	1	0.714285714285714	2.16739967648358e-12	9.32068556875e-08	0.677125506072874
1329	1365	0.466661153265656	1	0	0.868726448828702	1	0	2.06555180958877e-21	8.88269900195555e-17	0.436308161708619
1330	1366	NA	NA	NA	NA	NA	NA	1.90781871127536e-53	8.20438358596856e-49	0.973684210526316
1331	1367	0	0	1	0	0	1	3.83207052062459e-49	1.6479436066894e-44	0.681692268949887
1332	1368	0	0	1	0.491763260154771	1	0	1.30123456155723e-30	5.59582910852071e-26	0.471734892787524
1333	1369	NA	NA	NA	NA	NA	NA	8.32222217290871e-75	3.57888842323766e-70	0.699625633120458
1334	1370	NA	NA	NA	NA	NA	NA	5.87589593190411e-65	2.52687028655604e-60	0.0607287449392713
1335	1371	NA	NA	NA	NA	NA	NA	6.51206818960801e-143	2.80044980425903e-138	0.7671858216971
1336	1372	NA	NA	NA	NA	NA	NA	8.45485638158365e-21	3.63592643833623e-16	0.685542971352432
1337	1373	0.466661153265656	1	0	NA	NA	NA	3.45640772253072e-302	1.48639357699711e-297	0.864533492822967
1338	1374	NA	NA	NA	NA	NA	NA	2.88978352423529e-53	1.24272250676215e-48	0.101214574898785
1339	1375	0	0	1	0	0	1	8.54659505321436e-38	3.6753777366843e-33	0.777777777777778
1340	1376	0.466661153265656	1	0	0	0	1	5.00092834419865e-240	2.15059922513919e-235	0.147506925207756
1341	1377	0	0	1	0	0	1	4.81035073826268e-31	2.06864323148248e-26	0.818947368421053
1342	1378	0.437672130241853	1	0.4	0.675050271588696	1	0.25	0	0	0.8954147097274
1343	1379	NA	NA	NA	NA	NA	NA	3.45485924083127e-12	1.48572766792708e-07	0.494736842105263
1344	1380	0.466661153265656	1	0	NA	NA	NA	2.01300880251361e-49	8.65674305432951e-45	0.864661654135338
1345	1381	NA	NA	NA	NA	NA	NA	NA	NA	NA
1346	1382	0.84829982508168	1	0	0.741699566796363	1	0	1.93975696986945e-296	8.3417308732266e-292	0.232198142414861
1347	1383	0.217767486027496	1	0.5	0.741699566796363	1	0	0.244342766659164	1	0.553480475382003
1348	1384	NA	NA	NA	NA	NA	NA	2.73246548687959e-36	1.1750694579777e-31	0.676378446115288
1349	1385	0.466661153265656	1	0	NA	NA	NA	9.35357128760311e-158	4.02240979652084e-153	0.783180778032037
1350	1386	0.466661153265656	1	0	0	0	1	2.15593223668974e-26	9.27137099066054e-22	0.725563909774436
1351	1387	0.217767486027496	1	0.5	0	0	1	6.82375826944476e-228	2.93448900619202e-223	0.860161352285824
1352	1388	0.466661153265656	1	0	0.177363293832496	1	0.6	NA	NA	NA
1353	1389	0.217767486027496	1	0.5	0.491763260154771	1	0	8.7300182500354e-37	3.75425704824522e-32	0.464691880454906
1354	1390	0.466661153265656	1	0	NA	NA	NA	1.32496979774484e-105	5.69790011822191e-101	0.275584795321637
1355	1391	0.217767486027496	1	0.5	0	0	1	9.98832273447405e-151	4.29537830873322e-146	0.755431131019037
1356	1392	0	0	1	0.241826953513179	1	0.5	4.13948004221016e-124	1.78014199735206e-119	0.946052631578947
1357	1393	0	0	1	NA	NA	NA	9.84859635054062e-129	4.23529037458649e-124	0.840350877192982
1358	1394	NA	NA	NA	NA	NA	NA	NA	NA	NA
1359	1395	NA	NA	NA	NA	NA	NA	NA	NA	NA
1360	1396	0.466661153265656	1	0	0.491763260154771	1	0	1.02830191572812e-07	0.0044221095583972	0.610633727175081
1361	1397	NA	NA	NA	NA	NA	NA	7.39150099998023e-93	3.1786410900315e-88	0.935855263157895
1362	1398	NA	NA	NA	NA	NA	NA	2.77311612477422e-50	1.19255085829791e-45	0.765064836003051
1363	1399	0.466661153265656	1	0	NA	NA	NA	0	0	1
1364	1400	0	0	1	0.241826953513179	1	0.5	4.35000600908772e-56	1.87067658414808e-51	0.38415626695605
1365	1401	NA	NA	NA	NA	NA	NA	1.27708936617961e-07	0.00549199511031881	0.632832080200501
1366	1402	NA	NA	NA	NA	NA	NA	2.58176093476258e-46	1.1102604723853e-41	0.411483253588517
1367	1403	0.466661153265656	1	0	NA	NA	NA	7.10907327583253e-26	3.05718587153902e-21	0.704125177809388
1368	1404	0.0811358832116705	1	0.666666666666667	0.618565583110003	1	0.375	1.32100251228621e-239	5.68083920383561e-235	0.757693413862525
1369	1405	NA	NA	NA	NA	NA	NA	2.90564359375491e-16	1.24954297105836e-11	0.667919799498747
1370	1406	0	0	1	0	0	1	1.62637516771943e-165	6.99406377126064e-161	0.976744186046512
1371	1407	0.217767486027496	1	0.5	0.741699566796363	1	0	1.02289656436101e-189	4.3988643853781e-185	0.369700292397661
1372	1408	0	0	1	0.101831042374153	1	0.666666666666667	0	0	0.93622742988859
1373	1409	0	0	1	0.241826953513179	1	0.5	1.60250764494698e-11	6.89142387632998e-07	0.659038901601831
1374	1410	NA	NA	NA	NA	NA	NA	2.06877008660829e-45	8.8965388804503e-41	0.782388663967611
1375	1411	0.264220707056322	1	0.5	NA	NA	NA	4.57450390289524e-200	1.96721965840107e-195	0.714676113360324
1376	1412	NA	NA	NA	NA	NA	NA	8.60706946920673e-313	3.70138415453766e-308	0.881006864988558
1377	1413	0.217767486027496	1	0.5	0.741699566796363	1	0	0	0	0.208711433756806
1378	1414	NA	NA	NA	NA	NA	NA	0.0662756497186802	1	0.587331159757802
1379	1415	NA	NA	NA	NA	NA	NA	4.50793981082465e-118	1.93859443624703e-113	0.31077694235589
1380	1416	NA	NA	NA	NA	NA	NA	1.1099293887271e-150	4.773140343282e-146	0.89626239511823
1381	1417	0	0	1	0.487645802731687	1	0.333333333333333	4.49683960533597e-77	1.93382090387868e-72	0.794078947368421
1382	1418	0.264220707056322	1	0.5	0.484558393937948	1	0.4	3.8513524081004e-10	1.65623558957949e-05	0.606284367635507
1383	1420	NA	NA	NA	NA	NA	NA	1.72420177229098e-13	7.41475730156014e-09	0.674561403508772
1384	1421	NA	NA	NA	NA	NA	NA	2.26125460650406e-08	0.000972429930981004	0.630536737884315
1385	1422	0.84829982508168	1	0	NA	NA	NA	1.36597073745717e-298	5.87422055936081e-294	0.209347996857816
1386	1423	NA	NA	NA	NA	NA	NA	5.55911825404427e-115	2.3906432139692e-110	0.263157894736842
1387	1425	NA	NA	NA	NA	NA	NA	NA	NA	NA
1388	1426	0.264220707056322	1	0.5	0.479735885519372	1	0.444444444444444	7.68642799322151e-51	3.30547149420498e-46	0.458947368421053
1389	1427	NA	NA	NA	NA	NA	NA	5.07140444036155e-46	2.18090676553308e-41	0.351800554016621
1390	1428	NA	NA	NA	NA	NA	NA	0	0	0.946052631578947
1391	1429	NA	NA	NA	NA	NA	NA	7.53497880044135e-196	3.2403422833418e-191	0.847368421052632
1392	1430	NA	NA	NA	NA	NA	NA	9.95953620926719e-14	4.28299895143326e-09	0.511013215859031
1393	1431	NA	NA	NA	NA	NA	NA	NA	NA	NA
1394	1432	NA	NA	NA	NA	NA	NA	NA	NA	NA
1395	1433	0.466661153265656	1	0	NA	NA	NA	2.05164832049919e-115	8.82290843747471e-111	0.211538461538462
1396	1434	0.715554820503817	1	0	NA	NA	NA	0.441719065863585	1	0.571938640571277
1397	1435	0	0	1	0.118917528903925	1	0.666666666666667	0	0	0.867116137451066
1398	1436	NA	NA	NA	NA	NA	NA	2.59966481323791e-230	1.11795985628483e-225	0.901444788441693
1399	1437	NA	NA	NA	NA	NA	NA	3.7925068279629e-230	1.63092963629717e-225	0.841776315789474
1400	1438	0.101618823367198	1	0.666666666666667	0.0287545022673017	1	0.8	8.98918186928936e-66	3.8657077710692e-61	0.8134810710988
1401	1439	NA	NA	NA	NA	NA	NA	2.27384122627803e-24	9.77842680948603e-20	0.31328320802005
1402	1440	NA	NA	NA	NA	NA	NA	1.05697313551041e-10	4.54540727194895e-06	0.68859649122807
1403	1441	0	0	1	0.0173197774963422	1	0.777777777777778	0	0	0.953246059310713
1404	1442	0.466661153265656	1	0	NA	NA	NA	7.37799578759337e-163	3.17283330849665e-158	0.362215582624684
1405	1443	NA	NA	NA	NA	NA	NA	2.10446849017849e-57	9.05005629516357e-53	0.901052631578947
1406	1444	0	0	1	0	0	1	9.59791575760903e-06	0.412748769240219	0.665991902834008
1407	1445	0.047418195470824	1	0.75	0.328427796749183	1	0.5	0	0	0.868507903421921
1408	1446	0.91909679489562	1	0	0.918726718958263	1	0.25	0	0	0.15695067264574
1409	1447	0.466661153265656	1	0	0.491763260154771	1	0	0.0102632742338585	1	0.544295521412226
1410	1448	NA	NA	NA	NA	NA	NA	5.8964689548128e-15	2.5357175093277e-10	0.719298245614035
1411	1449	NA	NA	NA	NA	NA	NA	1.27096272449143e-57	5.46564810040296e-53	0.760938490805327
1412	1450	0.466661153265656	1	0	NA	NA	NA	4.93225906298427e-44	2.12106868744576e-39	0.451287793952968
1413	1451	0.264220707056322	1	0.5	0.118917528903925	1	0.666666666666667	8.41703067937683e-13	3.61965987335921e-08	0.534135840435814
1414	1452	0.466661153265656	1	0	0.741699566796363	1	0	2.62021230128318e-129	1.12679609804382e-124	0.221561969439728
1415	1454	NA	NA	NA	NA	NA	NA	5.73588551299167e-58	2.46666020600694e-53	0.125
1416	1455	NA	NA	NA	NA	NA	NA	1.94669796773822e-280	8.37157994046144e-276	0.228070175438596
1417	1456	NA	NA	NA	NA	NA	NA	1.14372601361092e-90	4.91847934893241e-86	0.247678018575851
1418	1457	0.217767486027496	1	0.5	0.241826953513179	1	0.5	5.80948821325239e-11	2.49831231122706e-06	0.481886534518113
1419	1458	0.63590891563986	1	0.25	0.93328517457537	1	0	0	0	0.80368276062056
1420	1459	0	0	1	0.0584762605803406	1	0.75	0	0	0.935032894736842
1421	1460	0.538780732272913	1	0.4	0.161231760270657	1	0.578947368421053	0.00659393913440501	1	0.580663615560641
1422	1461	NA	NA	NA	NA	NA	NA	NA	NA	NA
1423	1462	0.466661153265656	1	0	NA	NA	NA	2.94599746062609e-179	1.26689674796764e-174	0.938740293356342
1424	1463	0.466661153265656	1	0	NA	NA	NA	9.04521085046229e-155	3.8898024741328e-150	0.330084470435348
1425	1464	0.63590891563986	1	0.25	0.487645802731687	1	0.333333333333333	2.56263266390545e-181	1.1020345507859e-176	0.394444444444444
1426	1465	0	0	1	0	0	1	0.151629561939919	1	0.583253588516746
1427	1466	0.715554820503817	1	0	0.868726448828702	1	0	2.39474714950291e-212	1.02983706417223e-207	0.294799498746867
1428	1467	NA	NA	NA	NA	NA	NA	NA	NA	NA
1429	1468	NA	NA	NA	NA	NA	NA	NA	NA	NA
1430	1469	0.217767486027496	1	0.5	0	0	1	4.52018003156506e-57	1.94385822077424e-52	0.679444674678823
1431	1470	NA	NA	NA	NA	NA	NA	NA	NA	NA
1432	1471	NA	NA	NA	NA	NA	NA	0	0	0.931542142068458
1433	1472	0	0	1	0.487645802731687	1	0.333333333333333	3.67284345990426e-253	1.57946960149723e-248	0.851469163706813
1434	1473	NA	NA	NA	NA	NA	NA	1.09154801449058e-180	4.69409308151529e-176	0.944692239072257
1435	1474	0	0	1	0	0	1	3.23093784243361e-14	1.38943250976015e-09	0.509246088193457
1436	1475	0	0	1	0	0	1	6.07695084702661e-116	2.61333194225532e-111	0.743740419008687
1437	1476	NA	NA	NA	NA	NA	NA	NA	NA	NA
1438	1477	NA	NA	NA	NA	NA	NA	4.81027354386611e-72	2.06861003480418e-67	0.790840738209159
1439	1478	0	0	1	0.491763260154771	1	0	6.74580813885003e-149	2.90096733203106e-144	0.80515117581187
1440	1479	0.450064811348091	1	0.333333333333333	0.241826953513179	1	0.5	1.21688102369435e-54	5.23307515429516e-50	0.465172833072781
1441	1480	NA	NA	NA	NA	NA	NA	5.50494250280218e-25	2.36734547390505e-20	0.215311004784689
1442	1481	NA	NA	NA	NA	NA	NA	NA	NA	NA
1443	1482	NA	NA	NA	NA	NA	NA	0.429171681279761	1	0.549909255898367
1444	1483	NA	NA	NA	NA	NA	NA	1.60893170529395e-189	6.9190499054461e-185	0.454675062373767
1445	1484	0.63590891563986	1	0.25	0.640688991126714	1	0.333333333333333	1.28321629346527e-08	0.000551834334841806	0.603922225947033
1446	1485	NA	NA	NA	NA	NA	NA	5.31965422830915e-46	2.28766410434207e-41	0.346003898635478
1447	1486	NA	NA	NA	NA	NA	NA	2.66613585253366e-73	1.14654506202357e-68	0.270833333333333
1448	1487	NA	NA	NA	NA	NA	NA	NA	NA	NA
1449	1488	0	0	1	0	0	1	3.88467965737326e-40	1.6705676398568e-35	0.801939058171745
1450	1489	NA	NA	NA	NA	NA	NA	2.02853086010196e-10	8.72349411078247e-06	0.779904306220096
1451	1490	0	0	1	0.256124511915848	1	0.545454545454545	0	0	0.829191938955195
1452	1491	NA	NA	NA	NA	NA	NA	8.67572256569207e-31	3.73090773215022e-26	0.280701754385965
1453	1492	NA	NA	NA	NA	NA	NA	1.07784048601174e-87	4.63514522604491e-83	0.807017543859649
1454	1493	NA	NA	NA	NA	NA	NA	7.22926887340264e-62	3.10887478631807e-57	0.816801619433198
1455	1494	NA	NA	NA	NA	NA	NA	5.97661138271382e-82	2.57018195902225e-77	0.388985709306379
1456	1495	NA	NA	NA	NA	NA	NA	6.3758101755094e-66	2.74185340787606e-61	0.244152046783626
1457	1496	0	0	1	0.0287545022673017	1	0.8	0.00316605960813567	1	0.623044096728307
1458	1497	0	0	1	0.118917528903925	1	0.666666666666667	3.02039651335642e-225	1.2988913166038e-220	0.975914362176628
1459	1498	0	0	1	0	0	1	0.0111830407541244	1	0.594783418723801
1460	1499	0.91909679489562	1	0	0.868726448828702	1	0	0	0	0.254610886189834
1461	1500	0.450064811348091	1	0.333333333333333	0.300241333874677	1	0.5	0	0	0.904183535762483
1462	1501	NA	NA	NA	NA	NA	NA	4.46021876720316e-26	1.91807247864805e-21	0.275541795665635
1463	1502	0	0	1	NA	NA	NA	4.65304488539307e-168	2.00099542251444e-163	0.383890469416785
1464	1503	0.466661153265656	1	0	0.491763260154771	1	0	0.689369571324968	1	0.563991947080817
1465	1504	NA	NA	NA	NA	NA	NA	3.17456049677279e-109	1.36518799603217e-104	0.192583732057416
1466	1505	NA	NA	NA	NA	NA	NA	NA	NA	NA
1467	1506	0	0	1	0.118917528903925	1	0.666666666666667	0.903440049707998	1	0.568903173965448
1468	1507	0.715554820503817	1	0	0.868726448828702	1	0	0	0	0.385224039829303
1469	1508	NA	NA	NA	NA	NA	NA	7.47170044638144e-39	3.21313005996188e-34	0.200657894736842
1470	1509	0	0	1	NA	NA	NA	6.39726356081416e-69	2.75107922169252e-64	0.476294040887342
1471	1510	0.10505132024989	1	0.625	0.741699566796363	1	0	1.41151281274963e-18	6.07006969994851e-14	0.5285351934052
1472	1511	NA	NA	NA	NA	NA	NA	1.2005439851335e-32	5.16281935366811e-28	0.687181663837012
1473	1512	0.101618823367198	1	0.666666666666667	0	0	1	7.075927990875e-42	3.04293207319588e-37	0.668122270742358
1474	1513	0.466661153265656	1	0	0.491763260154771	1	0	3.41556092413977e-28	1.46882781981707e-23	0.483698183511877
1475	1514	0	0	1	NA	NA	NA	5.24885703909898e-30	2.25721848109412e-25	0.688477951635846
1476	1515	NA	NA	NA	NA	NA	NA	6.0994793858403e-05	1	0.541129313349599
1477	1516	NA	NA	NA	NA	NA	NA	3.3627294181694e-69	1.44610815898957e-64	0.174736842105263
1478	1517	0	0	1	0.237943286299419	1	0.555555555555556	2.43861201906004e-224	1.04870071267658e-219	0.854423292273236
1479	1518	NA	NA	NA	NA	NA	NA	2.304358577871e-109	9.90966362827643e-105	0.166204986149584
1480	1520	0.450064811348091	1	0.333333333333333	0.241826953513179	1	0.5	0	0	0.860449879886438
1481	1521	0	0	1	0.580405141044362	1	0.428571428571429	1.52030922442506e-05	0.653793778871753	0.598049176996545
1482	1522	NA	NA	NA	NA	NA	NA	8.6142261405859e-52	3.70446180949756e-47	0.406533575317604
1483	1523	0	0	1	0	0	1	4.02954162405076e-44	1.73286408000679e-39	0.718796992481203
1484	1524	0.047418195470824	1	0.75	0.0584762605803406	1	0.75	5.50817773700957e-177	2.3687367540236e-172	0.347222222222222
1485	1525	NA	NA	NA	NA	NA	NA	1.15255439085294e-26	4.95644490242399e-22	0.759002770083102
1486	1526	NA	NA	NA	NA	NA	NA	NA	NA	NA
1487	1527	NA	NA	NA	NA	NA	NA	6.56089042430652e-50	2.82144531806878e-45	0.837593984962406
1488	1528	0.101618823367198	1	0.666666666666667	0.300241333874677	1	0.5	2.99488829308903e-26	1.28792176156001e-21	0.662955465587045
1489	1529	NA	NA	NA	NA	NA	NA	0.000345247303273937	1	0.511961722488038
1490	1530	NA	NA	NA	NA	NA	NA	NA	NA	NA
1491	1531	NA	NA	NA	NA	NA	NA	NA	NA	NA
1492	1532	0	0	1	0.491763260154771	1	0	3.82568006934687e-44	1.64519545702193e-39	0.849624060150376
1493	1533	NA	NA	NA	NA	NA	NA	2.24387556036681e-102	9.64956245980142e-98	0.0989473684210526
1494	1534	NA	NA	NA	NA	NA	NA	NA	NA	NA
1495	1535	NA	NA	NA	NA	NA	NA	0.594842845591473	1	0.553775743707094
1496	1536	NA	NA	NA	NA	NA	NA	9.27195473144394e-114	3.98731141271015e-109	0.377475947934352
1497	1537	0.466661153265656	1	0	0	0	1	3.83775166083692e-45	1.65038672422631e-40	0.726532826912642
1498	1538	0.466661153265656	1	0	0.491763260154771	1	0	0.719063614668382	1	0.572215422276622
1499	1539	0.217767486027496	1	0.5	0.484558393937948	1	0.4	7.03070819726415e-70	3.02348575315148e-65	0.743688489516474
1500	1540	NA	NA	NA	NA	NA	NA	1.42991156256896e-61	6.14919168367156e-57	0.303405572755418
1501	1541	0.217767486027496	1	0.5	NA	NA	NA	8.98463609580642e-05	1	0.604892512972572
1502	1542	0.715554820503817	1	0	0.491763260154771	1	0	2.13103541961064e-07	0.00916430471849358	0.515384615384615
1503	1543	NA	NA	NA	NA	NA	NA	1.73827139312507e-49	7.47526229899504e-45	0.782086795937211
1504	1544	0.217767486027496	1	0.5	0.491763260154771	1	0	3.48522289971034e-121	1.49878525579144e-116	0.786016135228582
1505	1545	0.715554820503817	1	0	0	0	1	2.08211378052144e-81	8.95392210175438e-77	0.823481781376518
1506	1546	NA	NA	NA	NA	NA	NA	1.38960141339934e-05	0.597584191818254	0.506965944272446
1507	1547	0.217767486027496	1	0.5	NA	NA	NA	2.59385399823846e-13	1.11546097340247e-08	0.653084323712507
1508	1548	NA	NA	NA	NA	NA	NA	0.748203443350519	1	0.572702943800178
1509	1549	NA	NA	NA	NA	NA	NA	NA	NA	NA
1510	1550	0.217767486027496	1	0.5	0	0	1	0	0	0.90883255655337
1511	1551	NA	NA	NA	NA	NA	NA	5.82211804564218e-121	2.50374364434796e-116	0.380744544287548
1512	1552	NA	NA	NA	NA	NA	NA	0	0	0.948268106162843
1513	1553	0.466661153265656	1	0	NA	NA	NA	1.11827763645395e-151	4.80904114780655e-147	0.824706394084385
1514	1554	0.217767486027496	1	0.5	0.0316896233155855	1	0.75	0.0604461513178153	1	0.543859649122807
1515	1556	NA	NA	NA	NA	NA	NA	6.13482093347836e-73	2.63821839423303e-68	0.91470054446461
1516	1557	0.450064811348091	1	0.333333333333333	0.477711120264145	1	0.454545454545455	6.04515936687216e-140	2.59966033412971e-135	0.756670746634027
1517	1558	NA	NA	NA	NA	NA	NA	8.26760511748966e-46	3.55540090472525e-41	0.257309941520468
1518	1559	NA	NA	NA	NA	NA	NA	1.91168774545386e-292	8.22102198054978e-288	0.783762926377527
1519	1560	NA	NA	NA	NA	NA	NA	0.198215735729956	1	0.557460164171898
1520	1561	NA	NA	NA	NA	NA	NA	0.000135817552308582	1	0.494152046783626
1521	1562	NA	NA	NA	NA	NA	NA	8.94967112248531e-24	3.84871656951358e-19	0.432588320115357
1522	1563	0	0	1	0.328427796749183	1	0.5	7.69904024019434e-27	3.31089526489317e-22	0.658492822966507
1523	1564	0	0	1	0	0	1	8.84024501707772e-35	3.8016589671441e-30	0.710526315789474
1524	1565	NA	NA	NA	NA	NA	NA	6.5078326870209e-319	2.79862836872647e-314	0.928475033738192
1525	1566	NA	NA	NA	NA	NA	NA	0.174179277666565	1	0.543859649122807
1526	1567	0	0	1	0.177363293832496	1	0.6	5.69252435929665e-14	2.44801317547193e-09	0.649122807017544
1527	1568	NA	NA	NA	NA	NA	NA	0.000260766223085219	1	0.600463422707713
1528	1569	0.217767486027496	1	0.5	0.741699566796363	1	0	1.89634000405421e-97	8.15502055343472e-93	0.73412913727618
1529	1570	0.466661153265656	1	0	NA	NA	NA	1.14142099373953e-32	4.90856684147747e-28	0.706766917293233
1530	1571	NA	NA	NA	NA	NA	NA	NA	NA	NA
1531	1572	NA	NA	NA	NA	NA	NA	0.864851385347259	1	0.570938215102975
1532	1573	0	0	1	0	0	1	2.38344877877016e-100	1.02497831282232e-95	0.156299840510367
1533	1574	NA	NA	NA	NA	NA	NA	1.46096509407024e-85	6.28273429053966e-81	0.786184210526316
1534	1575	0.466661153265656	1	0	NA	NA	NA	6.72047656349339e-131	2.8900737413647e-126	0.806729939603106
1535	1576	NA	NA	NA	NA	NA	NA	2.51858399258603e-23	1.0830918601717e-18	0.693657219973009
1536	1577	NA	NA	NA	NA	NA	NA	3.26491466750222e-72	1.40404390361266e-67	0.883040935672515
1537	1578	NA	NA	NA	NA	NA	NA	2.79247666738445e-19	1.20087666604201e-14	0.733918128654971
1538	1579	NA	NA	NA	NA	NA	NA	9.15093926843993e-08	0.00393526992299991	0.50062656641604
1539	1580	NA	NA	NA	NA	NA	NA	0.000326121438052141	1	0.603812681309573
1540	1581	0.466661153265656	1	0	0	0	1	9.69592369723935e-231	4.16963502676081e-226	0.764281129653402
1541	1582	NA	NA	NA	NA	NA	NA	7.31662118377738e-56	3.14643977387162e-51	0.417785843920145
1542	1583	0.466661153265656	1	0	0.491763260154771	1	0	0.725149753632014	1	0.573005093378608
1543	1584	NA	NA	NA	NA	NA	NA	NA	NA	NA
1544	1585	NA	NA	NA	NA	NA	NA	6.04408085455657e-12	2.59919653069351e-07	0.435672514619883
1545	1586	NA	NA	NA	NA	NA	NA	2.36415917747214e-11	1.01668301268012e-06	0.380804953560372
1546	1587	0	0	1	0.491763260154771	1	0	3.13619148433515e-21	1.34868778592349e-16	0.661595394736842
1547	1588	0.283487508374561	1	0.5	0.177363293832496	1	0.6	0	0	0.74023525863369
1548	1589	NA	NA	NA	NA	NA	NA	3.35887821265366e-14	1.44445198656958e-09	0.334586466165414
1549	1590	0.715554820503817	1	0	NA	NA	NA	1.12959780407529e-78	4.8577223966454e-74	0.364661654135338
1550	1591	NA	NA	NA	NA	NA	NA	4.67514285691861e-74	2.01049843418928e-69	0.336582196231319
1551	1592	0	0	1	0.241826953513179	1	0.5	4.60144584459735e-57	1.97880577101064e-52	0.718786016135229
1552	1593	0.217767486027496	1	0.5	0.484558393937948	1	0.4	4.42166950917747e-216	1.90149475572668e-211	0.828868578632209
1553	1594	0.466661153265656	1	0	NA	NA	NA	2.33645235148572e-05	1	0.6875
1554	1595	NA	NA	NA	NA	NA	NA	1.49636253292284e-36	6.43495743658137e-32	0.415847310584153
1555	1596	NA	NA	NA	NA	NA	NA	4.28117268743954e-21	1.8410755025065e-16	0.683576410906785
1556	1597	0.466661153265656	1	0	NA	NA	NA	5.38691912687585e-268	2.31659070132169e-263	0.325851393188854
1557	1598	0.217767486027496	1	0.5	0.118917528903925	1	0.666666666666667	2.95428588227346e-158	1.27046110081288e-153	0.396936613980772
1558	1599	0.217767486027496	1	0.5	0.0316896233155855	1	0.75	5.26772931016292e-169	2.26533431254246e-164	0.327350167325829
1559	1600	NA	NA	NA	NA	NA	NA	NA	NA	NA
1560	1601	0.91909679489562	1	0	0.93328517457537	1	0	2.13097214374123e-76	9.16403260694478e-72	0.444246208742194
1561	1602	NA	NA	NA	NA	NA	NA	NA	NA	NA
1562	1603	NA	NA	NA	NA	NA	NA	0.00318856688183351	1	0.541954887218045
1563	1604	0	0	1	0	0	1	1.54025993764407e-59	6.62373383584455e-55	0.75180055401662
1564	1605	0.217767486027496	1	0.5	NA	NA	NA	1.75645750444822e-228	7.55346985212914e-224	0.936708860759494
1565	1606	0	0	1	0	0	1	1.76415473110908e-19	7.58657100566151e-15	0.497716894977169
1566	1607	0.466661153265656	1	0	NA	NA	NA	0.0518405968444041	1	0.554963357761492
1567	1608	NA	NA	NA	NA	NA	NA	3.34208236345283e-144	1.43722909957925e-139	0.327880512091038
1568	1609	NA	NA	NA	NA	NA	NA	NA	NA	NA
1569	1610	NA	NA	NA	NA	NA	NA	0.991989704369097	1	0.567931456548348
1570	1611	0.715554820503817	1	0	0.479735885519372	1	0.444444444444444	4.87939326727379e-11	2.09833428065842e-06	0.669314796425025
1571	1612	NA	NA	NA	NA	NA	NA	0	0	0.957803992740472
1572	1613	NA	NA	NA	NA	NA	NA	NA	NA	NA
1573	1614	0.450064811348091	1	0.333333333333333	0.241826953513179	1	0.5	7.61314506745322e-247	3.27395690480758e-242	0.285878631003739
1574	1615	0	0	1	0	0	1	5.08952946296828e-13	2.18870125025488e-08	0.5027445915402
1575	1616	NA	NA	NA	NA	NA	NA	1.6700530629142e-38	7.18189619175624e-34	0.703772706101537
1576	1617	NA	NA	NA	NA	NA	NA	1.58241787246833e-14	6.80502981876279e-10	0.793233082706767
1577	1618	NA	NA	NA	NA	NA	NA	1.92667558433314e-32	8.28547568286625e-28	0.873065015479876
1578	1619	0.466661153265656	1	0	NA	NA	NA	1.54184434389354e-81	6.63054741647978e-77	0.409539473684211
1579	1620	0	0	1	0.491763260154771	1	0	1.39982477317169e-140	6.01980645454754e-136	0.784897025171625
1580	1621	0.466661153265656	1	0	NA	NA	NA	7.89883411866138e-27	3.39681462438914e-22	0.653981106612686
1581	1622	0	0	1	0.0584762605803406	1	0.75	3.10458410016807e-05	1	0.599950580677045
1582	1623	0.466661153265656	1	0	NA	NA	NA	1.50785606308553e-158	6.48438421369301e-154	0.131578947368421
1583	1624	NA	NA	NA	NA	NA	NA	3.66506090840891e-85	1.57612279305217e-80	0.792397660818713
1584	1625	NA	NA	NA	NA	NA	NA	4.68610101658039e-21	2.01521088117023e-16	0.436532507739938
1585	1626	0	0	1	0	0	1	2.62008291497118e-33	1.12674045675421e-28	0.673232160154989
1586	1627	NA	NA	NA	NA	NA	NA	1.42081859881978e-19	6.11008830236459e-15	0.631170950632395
1587	1628	0.101618823367198	1	0.666666666666667	0.300241333874677	1	0.5	0.00359624357140168	1	0.587918660287081
1588	1629	NA	NA	NA	NA	NA	NA	7.24212535221955e-46	3.11440358646849e-41	0.869473684210526
1589	1630	0.466661153265656	1	0	NA	NA	NA	2.86798422770469e-83	1.23334793728213e-78	0.751767478397486
1590	1631	NA	NA	NA	NA	NA	NA	NA	NA	NA
1591	1632	NA	NA	NA	NA	NA	NA	2.52605130207339e-69	1.08630310194364e-64	0.881203007518797
1592	1633	NA	NA	NA	NA	NA	NA	2.79028811478952e-06	0.119993550088409	0.443213296398892
1593	1634	0	0	1	NA	NA	NA	5.38797167404597e-24	2.31704333870673e-19	0.649671052631579
1594	1635	NA	NA	NA	NA	NA	NA	0.410097960499786	1	0.558836114676936
1595	1636	0.466661153265656	1	0	NA	NA	NA	0	0	0.150375939849624
1596	1637	NA	NA	NA	NA	NA	NA	1.05275906273845e-34	4.52728507340043e-30	0.909774436090226
1597	1638	0	0	1	0	0	1	0.462415568876418	1	0.559649122807018
1598	1639	0.91909679489562	1	0	0.300241333874677	1	0.5	0	0	0.294988133463633
1599	1640	NA	NA	NA	NA	NA	NA	2.46128018447505e-76	1.05844893053165e-71	0.752936059156155
1600	1641	NA	NA	NA	NA	NA	NA	NA	NA	NA
1601	1642	0.264220707056322	1	0.5	NA	NA	NA	0	0	0.211921850079745
1602	1643	0	0	1	0	0	1	8.78419822038422e-16	3.77755660269403e-11	0.651372019793072
1603	1644	NA	NA	NA	NA	NA	NA	4.97175295098315e-18	2.13805263904079e-13	0.682017543859649
1604	1645	NA	NA	NA	NA	NA	NA	5.94804434703078e-16	2.55789699099712e-11	0.692154915590864
1605	1646	NA	NA	NA	NA	NA	NA	2.75334402359326e-31	1.18404806390604e-26	0.435500515995872
1606	1647	NA	NA	NA	NA	NA	NA	1.35123589497872e-188	5.8108548427665e-184	0.811585175957646
1607	1648	NA	NA	NA	NA	NA	NA	1.65712966841989e-16	7.12632042607288e-12	0.4279176201373
1608	1649	NA	NA	NA	NA	NA	NA	4.55748467917124e-95	1.9599007114308e-90	0.216507177033493
1609	1650	0.101618823367198	1	0.666666666666667	0.177363293832496	1	0.6	2.88615363937206e-318	1.24116151107556e-313	0.866975130133025
1610	1651	NA	NA	NA	NA	NA	NA	1.89181344277867e-11	8.13555452932539e-07	0.634894322420224
1611	1652	0.715554820503817	1	0	0	0	1	0.092701289968272	1	0.583869746308217
1612	1653	NA	NA	NA	NA	NA	NA	1.09441214766947e-250	4.70640999983778e-246	0.185821697099893
1613	1654	NA	NA	NA	NA	NA	NA	0.648827704927933	1	0.558897243107769
1614	1655	0.715554820503817	1	0	NA	NA	NA	0	0	0.368117262854105
1615	1656	0	0	1	0	0	1	7.3817802948532e-171	3.17446079799867e-166	0.841220698805838
1616	1657	NA	NA	NA	NA	NA	NA	NA	NA	NA
1617	1658	NA	NA	NA	NA	NA	NA	1.7237410282178e-29	7.41277591774784e-25	0.430514488468362
1618	1659	NA	NA	NA	NA	NA	NA	1.54886449745662e-07	0.00666073688486246	0.511920827710301
1619	1660	NA	NA	NA	NA	NA	NA	5.75221496745717e-80	2.47368252460528e-75	0.408602150537634
1620	1661	0.466661153265656	1	0	0.491763260154771	1	0	7.31941508729453e-20	3.14764126414014e-15	0.702677746999077
1621	1662	0.217767486027496	1	0.5	0.101831042374153	1	0.666666666666667	2.98926708171929e-08	0.00128550441582256	0.625334522747547
1622	1663	0.217767486027496	1	0.5	0.741699566796363	1	0	3.99156403437732e-48	1.71653219734362e-43	0.446115288220551
1623	1664	0	0	1	0.241826953513179	1	0.5	2.13025798936549e-05	0.916096145746734	0.521658127619935
1624	1666	NA	NA	NA	NA	NA	NA	1.95630872191614e-05	0.841291002772816	0.497314715359828
1625	1667	NA	NA	NA	NA	NA	NA	5.93759262470256e-112	2.55340233232709e-107	0.225837320574163
1626	1668	0.101618823367198	1	0.666666666666667	0.484558393937948	1	0.4	0.000267653376076211	1	0.603482390185991
1627	1669	0.591856752109146	1	0.333333333333333	0.477711120264145	1	0.454545454545455	8.30624071835761e-33	3.57201575852251e-28	0.497354497354497
1628	1670	0.466661153265656	1	0	0.966095254046915	1	0	1.64398454327819e-243	7.06979112991354e-239	0.332325065537407
1629	1671	NA	NA	NA	NA	NA	NA	NA	NA	NA
1630	1672	0.466661153265656	1	0	0.741699566796363	1	0	3.2412386143333e-42	1.39386225370789e-37	0.435714285714286
1631	1673	NA	NA	NA	NA	NA	NA	1.53814619855338e-55	6.61464391225895e-51	0.810955961331901
1632	1674	0	0	1	0	0	1	8.51821568887241e-144	3.66317347484269e-139	0.869736842105263
1633	1675	NA	NA	NA	NA	NA	NA	6.9003375691554e-227	2.96742116823959e-222	0.902105263157895
1634	1676	NA	NA	NA	NA	NA	NA	1.61394148524994e-107	6.94059396316883e-103	0.298850574712644
1635	1677	0.466661153265656	1	0	0	0	1	0.307257587043824	1	0.5576002944424
1636	1678	NA	NA	NA	NA	NA	NA	7.95664240599076e-55	3.42167450027227e-50	0.906178489702517
1637	1679	NA	NA	NA	NA	NA	NA	3.50177956122325e-39	1.50590528250845e-34	0.3635477582846
1638	1680	0.047418195470824	1	0.75	0.345406663730509	1	0.5	4.62725989907831e-291	1.98990684699964e-286	0.364545568196025
1639	1681	0.217767486027496	1	0.5	0	0	1	4.44293472535151e-34	1.91063964929016e-29	0.681986656782802
1640	1682	0.217767486027496	1	0.5	0.241826953513179	1	0.5	0.0003958668723889	1	0.58874269005848
1641	1683	0.466661153265656	1	0	0.491763260154771	1	0	2.49070421863483e-206	1.07110244218172e-201	0.267478397486253
1642	1684	NA	NA	NA	NA	NA	NA	5.65957332942767e-11	2.43384291458707e-06	0.488304093567251
1643	1685	0.466661153265656	1	0	0.491763260154771	1	0	2.49635739336413e-76	1.07353353344231e-71	0.742220514790626
1644	1686	NA	NA	NA	NA	NA	NA	2.40695464984314e-153	1.03508677761854e-148	0.230769230769231
1645	1687	NA	NA	NA	NA	NA	NA	5.09858156769798e-153	2.19259401737284e-148	0.0906432748538012
1646	1688	0	0	1	0.491763260154771	1	0	9.98348780155989e-139	4.29329909418282e-134	0.168635875402793
1647	1689	NA	NA	NA	NA	NA	NA	1.34076294386303e-169	5.76581696378859e-165	0.80997949419002
1648	1690	0.0103241890841118	1	0.833333333333333	0.0653385407671722	1	0.666666666666667	2.39452109116301e-152	1.02973985004374e-147	0.750208855472013
1649	1691	0.91909679489562	1	0	0.93328517457537	1	0	0	0	0.281491643801447
1650	1692	0	0	1	NA	NA	NA	6.74461087786879e-71	2.90045246191869e-66	0.428849902534113
1651	1693	0.217767486027496	1	0.5	0	0	1	0.265817382925859	1	0.552631578947368
1652	1694	0.715554820503817	1	0	0.491763260154771	1	0	4.52903812316772e-185	1.94766755448704e-180	0.316999395039322
1653	1695	0.466661153265656	1	0	NA	NA	NA	1.92213687063547e-16	8.26595739848077e-12	0.64308121296619
1654	1696	NA	NA	NA	NA	NA	NA	NA	NA	NA
1655	1697	NA	NA	NA	NA	NA	NA	NA	NA	NA
1656	1698	0.450064811348091	1	0.333333333333333	0.487645802731687	1	0.333333333333333	5.22138082376965e-07	0.022454026094539	0.508771929824561
1657	1700	NA	NA	NA	NA	NA	NA	2.11999111455279e-15	9.11680978902284e-11	0.65244191559981
1658	1701	0.101618823367198	1	0.666666666666667	0.487645802731687	1	0.333333333333333	0.000667830896634648	1	0.538209931608683
1659	1702	0	0	1	0	0	1	3.01844483271684e-43	1.29805201586155e-38	0.346749226006192
1660	1703	0.466661153265656	1	0	NA	NA	NA	0.087566900262882	1	0.59919028340081
1661	1704	0.148586424932634	1	0.6	0.118917528903925	1	0.666666666666667	0	0	0.379343382728666
1662	1705	0.466661153265656	1	0	NA	NA	NA	9.32353621741971e-72	4.00949351493917e-67	0.295112781954887
1663	1706	0.466661153265656	1	0	NA	NA	NA	7.18937839097034e-104	3.09172028325289e-99	0.306327616794796
1664	1707	NA	NA	NA	NA	NA	NA	NA	NA	NA
1665	1708	0.768066772571864	1	0.2	0	0	1	2.04953983882947e-78	8.81384112290224e-74	0.737548569410102
1666	1709	NA	NA	NA	NA	NA	NA	0.0343970285851213	1	0.527700831024931
1667	1710	NA	NA	NA	NA	NA	NA	3.39976578587388e-182	1.46203527855721e-177	0.285153181461115
1668	1711	NA	NA	NA	NA	NA	NA	NA	NA	NA
1669	1712	0.84829982508168	1	0	0.491763260154771	1	0	1.83554097212874e-213	7.89356039654244e-209	0.378085043116265
1670	1713	NA	NA	NA	NA	NA	NA	1.07028057781726e-19	4.60263459684535e-15	0.771929824561403
1671	1714	0	0	1	0	0	1	0	0	0.931643132220796
1672	1715	NA	NA	NA	NA	NA	NA	3.68150296570916e-29	1.58319353537357e-24	0.739878542510121
1673	1716	0	0	1	0	0	1	1.82570033015349e-57	7.85124169979207e-53	0.812631578947368
1674	1717	NA	NA	NA	NA	NA	NA	1.08013600313645e-18	4.645016867888e-14	0.663551401869159
1675	1718	0	0	1	0.0173197774963422	1	0.777777777777778	0.0292467506590811	1	0.544991511035654
1676	1719	0	0	1	0	0	1	0.547582728407817	1	0.558823529411765
1677	1720	0.84829982508168	1	0	0.741699566796363	1	0	3.62064660019122e-141	1.55702286394623e-136	0.363157894736842
1678	1721	0.715206681344162	1	0.285714285714286	0.814298186297491	1	0.3	6.59367789344257e-275	2.83554524129604e-270	0.380739081746921
1679	1722	NA	NA	NA	NA	NA	NA	NA	NA	NA
1680	1723	NA	NA	NA	NA	NA	NA	2.11298913228014e-38	9.08669846445751e-34	0.404565630944832
1681	1724	0.217767486027496	1	0.5	0.0584762605803406	1	0.75	3.37858421609165e-165	1.45292635628805e-160	0.724491228070175
1682	1725	NA	NA	NA	NA	NA	NA	4.2085317465856e-22	1.80983699230167e-17	0.25
1683	1726	NA	NA	NA	NA	NA	NA	0.0542699216230147	1	0.531713900134953
1684	1727	0.466661153265656	1	0	NA	NA	NA	6.29815702413451e-36	2.7084594466588e-31	0.416374269005848
1685	1728	NA	NA	NA	NA	NA	NA	2.08504014273336e-54	8.96650662981056e-50	0.706621392190153
1686	1729	0.466661153265656	1	0	0.241826953513179	1	0.5	2.0392040619578e-109	8.76939314804332e-105	0.294981640146879
1687	1730	NA	NA	NA	NA	NA	NA	3.63594530815423e-98	1.56360192031864e-93	0.775353016688062
1688	1731	NA	NA	NA	NA	NA	NA	0.00352222880448485	1	0.651315789473684
1689	1732	0.84829982508168	1	0	0.484558393937948	1	0.4	0	0	0.259109311740891
1690	1733	0.466661153265656	1	0	NA	NA	NA	0	0	0.153318077803204
1691	1734	0.450064811348091	1	0.333333333333333	0	0	1	6.09559721386138e-52	2.62135062584895e-47	0.451262685862639
1692	1735	0	0	1	0	0	1	3.26824653011535e-09	0.000140547673781081	0.61849710982659
1693	1736	0	0	1	NA	NA	NA	2.48468496536794e-212	1.06851392250683e-207	0.817388775806921
1694	1737	NA	NA	NA	NA	NA	NA	0	0	0.223230490018149
1695	1738	NA	NA	NA	NA	NA	NA	3.42097299300698e-13	1.47115522591272e-08	0.493832236842105
1696	1739	0	0	1	0	0	1	9.10318660643389e-29	3.91473436823083e-24	0.453473684210526
1697	1740	0.466661153265656	1	0	0.491763260154771	1	0	0	0	0.215354901014003
1698	1741	0.715554820503817	1	0	0.491763260154771	1	0	0	0	0.125702606029637
1699	1742	NA	NA	NA	NA	NA	NA	2.08884569079316e-11	8.98287200868689e-07	0.509376890502117
1700	1743	NA	NA	NA	NA	NA	NA	NA	NA	NA
1701	1744	0	0	1	0.241826953513179	1	0.5	4.82919321547883e-05	1	0.624401913875598
1702	1745	NA	NA	NA	NA	NA	NA	0.00019552570238033	1	0.522176227084565
1703	1746	0.91909679489562	1	0	0.241826953513179	1	0.5	4.16154592810141e-121	1.78963121092073e-116	0.34412955465587
1704	1747	0	0	1	0.00937058614222433	1	0.8	2.06704061333834e-69	8.8891014536002e-65	0.703694331983806
1705	1748	0.466661153265656	1	0	NA	NA	NA	7.18817227198138e-22	3.09120160384287e-17	0.430769230769231
1706	1749	NA	NA	NA	NA	NA	NA	NA	NA	NA
1707	1750	0.217767486027496	1	0.5	0.0287545022673017	1	0.8	4.80057385611853e-110	2.06443878108521e-105	0.737340982788725
1708	1751	0.466661153265656	1	0	0.487645802731687	1	0.333333333333333	6.17610283120209e-24	2.65597126153015e-19	0.236842105263158
1709	1752	NA	NA	NA	NA	NA	NA	2.12636756255451e-109	9.14423106600943e-105	0.862664473684211
1710	1753	0.437672130241853	1	0.4	0.93328517457537	1	0	3.53263203919019e-21	1.51917308213335e-16	0.623481781376518
1711	1754	0	0	1	0	0	1	2.94073921370811e-76	1.26463549146303e-71	0.796992481203007
1712	1755	0	0	1	0	0	1	6.59293842275892e-44	2.83522723932325e-39	0.71912955465587
1713	1756	0.956854300476559	1	0	0.982769746962211	1	0	0	0	0.334089941835721
1714	1757	0	0	1	0	0	1	2.70131669590108e-234	1.1616742319053e-229	0.820242914979757
1715	1758	0	0	1	0.101831042374153	1	0.666666666666667	6.48284817604912e-06	0.278788402962816	0.59660441426146
1716	1759	0	0	1	NA	NA	NA	1.87087490287353e-23	8.04551043231732e-19	0.649971703452179
1717	1760	NA	NA	NA	NA	NA	NA	4.42264003904869e-209	1.9019121223925e-204	0.939214232765011
1718	1761	NA	NA	NA	NA	NA	NA	NA	NA	NA
1719	1762	NA	NA	NA	NA	NA	NA	NA	NA	NA
1720	1763	0	0	1	NA	NA	NA	2.83075680561865e-85	1.21733865668824e-80	0.33466819221968
1721	1764	NA	NA	NA	NA	NA	NA	3.43538985585838e-32	1.47735505361334e-27	0.768170426065163
1722	1765	0	0	1	NA	NA	NA	0	0	0.936176648517846
1723	1766	0.715554820503817	1	0	0.487645802731687	1	0.333333333333333	2.80430205627396e-225	1.20596205628005e-220	0.181762545899633
1724	1767	0.101618823367198	1	0.666666666666667	0.70672186788161	1	0.363636363636364	3.00771758606071e-107	1.29343887070955e-102	0.783531409168082
1725	1768	0	0	1	0	0	1	3.06549866995027e-189	1.31828704802542e-184	0.818934127772261
1726	1770	NA	NA	NA	NA	NA	NA	3.51478468883793e-134	1.51149800758786e-129	0.350981002802865
1727	1771	NA	NA	NA	NA	NA	NA	NA	NA	NA
1728	1772	0.91909679489562	1	0	0.491763260154771	1	0	3.81244992367675e-22	1.63950596517795e-17	0.651629072681704
1729	1773	NA	NA	NA	NA	NA	NA	1.16944060579002e-68	5.02906238113941e-64	0.307760927743087
1730	1774	0	0	1	0	0	1	0.139200343570683	1	0.588235294117647
1731	1775	NA	NA	NA	NA	NA	NA	0.521771751798918	1	0.572260569456428
1732	1776	0.466661153265656	1	0	NA	NA	NA	2.44046684655407e-147	1.04949836269211e-142	0.299122807017544
1733	1777	0	0	1	0.0584762605803406	1	0.75	3.30211445338777e-73	1.42004129953488e-68	0.695368421052632
1734	1778	0.84829982508168	1	0	0.491763260154771	1	0	0	0	0.217989962681766
1735	1779	0.466661153265656	1	0	NA	NA	NA	2.15104985384267e-08	0.0009250374791465	0.625438596491228
1736	1780	NA	NA	NA	NA	NA	NA	0.0329855838681559	1	0.584040747028862
1737	1782	NA	NA	NA	NA	NA	NA	8.26388289112931e-29	3.55380019850125e-24	0.670341394025605
1738	1783	0	0	1	0.0584762605803406	1	0.75	4.17587331328194e-287	1.79579255964376e-282	0.772491228070175
1739	1784	0.84829982508168	1	0	0.241826953513179	1	0.5	1.86616676295214e-174	8.02526354739938e-170	0.289074960127592
1740	1785	NA	NA	NA	NA	NA	NA	NA	NA	NA
1741	1786	NA	NA	NA	NA	NA	NA	2.89042532856316e-52	1.2429985082953e-47	0.863157894736842
1742	1788	NA	NA	NA	NA	NA	NA	1.70378951469883e-17	7.32697642901086e-13	0.444444444444444
1743	1789	NA	NA	NA	NA	NA	NA	NA	NA	NA
1744	1790	0.466661153265656	1	0	NA	NA	NA	NA	NA	NA
1745	1791	NA	NA	NA	NA	NA	NA	7.42096790158727e-73	3.19131303639859e-68	0.802255639097744
1746	1792	0.466661153265656	1	0	0.0584762605803406	1	0.75	0	0	0.873205741626794
1747	1793	0	0	1	NA	NA	NA	6.67877066972273e-23	2.87213853880756e-18	0.699248120300752
1748	1794	NA	NA	NA	NA	NA	NA	1.10277088018836e-242	4.74235589316204e-238	0.168298653610771
1749	1795	0.217767486027496	1	0.5	0.675050271588696	1	0.25	5.91101629949356e-47	2.54197344943421e-42	0.370676691729323
1750	1796	0.101618823367198	1	0.666666666666667	0.487645802731687	1	0.333333333333333	2.75302996474648e-06	0.118391300603958	0.606237816764133
1751	1797	NA	NA	NA	NA	NA	NA	NA	NA	NA
1752	1798	0	0	1	0.345406663730509	1	0.5	1.17015590696186e-71	5.03213846229879e-67	0.68264721208963
1753	1799	0.101618823367198	1	0.666666666666667	0.70672186788161	1	0.363636363636364	2.06407946368387e-107	8.87636732562612e-103	0.723363286264442
1754	1800	0.217767486027496	1	0.5	0.491763260154771	1	0	0	0	0.772596047079725
1755	1801	NA	NA	NA	NA	NA	NA	3.22689097073774e-17	1.38769219305606e-12	0.454217736121125
1756	1802	0.466661153265656	1	0	NA	NA	NA	7.49902869518031e-05	1	0.526740237691002
1757	1803	0.715554820503817	1	0	NA	NA	NA	1.32333715960135e-303	5.69087912114963e-299	0.787621546534959
1758	1804	0.101618823367198	1	0.666666666666667	0	0	1	0	0	0.970617848970252
1759	1805	0	0	1	0.241826953513179	1	0.5	0.604232895719726	1	0.578947368421053
1760	1806	NA	NA	NA	NA	NA	NA	5.01286005489462e-86	2.15573033800688e-81	0.762516046213094
1761	1807	NA	NA	NA	NA	NA	NA	1.80401207144588e-24	7.75797351204585e-20	0.467963386727689
1762	1808	NA	NA	NA	NA	NA	NA	3.75813302115453e-50	1.61614752441729e-45	0.828254847645429
1763	1809	NA	NA	NA	NA	NA	NA	1.85454012462741e-29	7.97526435194772e-25	0.304824561403509
1764	1810	0.101618823367198	1	0.666666666666667	0.802044856689194	1	0.2	5.20402996821653e-300	2.23794104753184e-295	0.286051451498702
1765	1811	0	0	1	0	0	1	5.94291652761132e-16	2.55569182353397e-11	0.69453044375645
1766	1812	0.217767486027496	1	0.5	0.0584762605803406	1	0.75	1.05727032294138e-77	4.54668529677711e-73	0.749588815789474
1767	1813	NA	NA	NA	NA	NA	NA	NA	NA	NA
1768	1814	0.450064811348091	1	0.333333333333333	0.300241333874677	1	0.5	4.98167371669724e-21	2.14231896512848e-16	0.516078525834036
1769	1815	NA	NA	NA	NA	NA	NA	3.26608852892568e-45	1.4045487109792e-40	0.862348178137652
1770	1816	NA	NA	NA	NA	NA	NA	1.34667190658191e-60	5.79122786706484e-56	0.368421052631579
1771	1817	0	0	1	0.118917528903925	1	0.666666666666667	3.63622451453231e-13	1.56372199022947e-08	0.638206627680312
1772	1818	0.715554820503817	1	0	0.328427796749183	1	0.5	4.70812896581048e-19	2.02468378045714e-14	0.695427092320966
1773	1819	NA	NA	NA	NA	NA	NA	8.32432044329194e-132	3.57979076343327e-127	0.215703192407248
1774	1820	0	0	1	0.241826953513179	1	0.5	0	0	0.870020354754289
1775	1821	0	0	1	0	0	1	1.92135110680829e-32	8.26257829971837e-28	0.747765640516385
1776	1822	0.217767486027496	1	0.5	0.00168087858639308	1	0.888888888888889	0	0	0.884085213032581
1777	1823	0.450064811348091	1	0.333333333333333	0.491763260154771	1	0	0.000868042980526606	1	0.596594427244582
1778	1824	NA	NA	NA	NA	NA	NA	0	0	0.22279625443978
1779	1825	NA	NA	NA	NA	NA	NA	6.68952006558102e-78	2.87676120900246e-73	0.773524720893142
1780	1826	NA	NA	NA	NA	NA	NA	3.91451988478492e-128	1.68340013125291e-123	0.801684210526316
1781	1827	NA	NA	NA	NA	NA	NA	0.597349432251005	1	0.575551782682513
1782	1828	0.91909679489562	1	0	0.741699566796363	1	0	0	0	0.428289473684211
1783	1829	0.466661153265656	1	0	0.491763260154771	1	0	2.82832421437719e-26	1.21629254515077e-21	0.431578947368421
1784	1830	0.715554820503817	1	0	0.491763260154771	1	0	1.00750142543116e-123	4.33265912992417e-119	0.309512312892323
1785	1831	0.0118392306975093	1	0.777777777777778	0.00937058614222433	1	0.8	0	0	0.871532538761734
1786	1832	0	0	1	0.0584762605803406	1	0.75	0	0	0.9296875
1787	1833	NA	NA	NA	NA	NA	NA	3.24436060061763e-07	0.0139520483268961	0.626644736842105
1788	1834	0.466661153265656	1	0	NA	NA	NA	0.0237806666932942	1	0.493927125506073
1789	1835	0.0221261381053716	1	0.8	0.752159253261588	1	0.375	0	0	0.963225371120108
1790	1836	NA	NA	NA	NA	NA	NA	0.000232296654605951	1	0.637426900584795
1791	1837	0	0	1	0	0	1	3.67862434983117e-48	1.5819556154014e-43	0.72007452258966
1792	1838	0.84829982508168	1	0	0.491763260154771	1	0	7.20256952003885e-26	3.09739299639751e-21	0.502392344497608
1793	1839	0.101618823367198	1	0.666666666666667	0	0	1	3.8083286854942e-179	1.63773366790992e-174	0.267241379310345
1794	1840	NA	NA	NA	NA	NA	NA	4.77984922409347e-30	2.05552636032916e-25	0.662692643210236
1795	1841	0	0	1	0.491763260154771	1	0	0.00766472392722278	1	0.532978014656895
1796	1842	0.466661153265656	1	0	0.491763260154771	1	0	7.21099119497544e-234	3.10101465348724e-229	0.287978468899522
1797	1843	0.466661153265656	1	0	0.487645802731687	1	0.333333333333333	3.56305016379732e-69	1.5322540924394e-64	0.362390350877193
1798	1844	NA	NA	NA	NA	NA	NA	0.000186988666194775	1	0.626518218623482
1799	1845	NA	NA	NA	NA	NA	NA	NA	NA	NA
1800	1846	NA	NA	NA	NA	NA	NA	3.10483552307754e-24	1.33520346834426e-19	0.650316891705704
1801	1847	0.466661153265656	1	0	0.484558393937948	1	0.4	2.72372460713349e-41	1.17131053005169e-36	0.388335704125178
1802	1848	0.466661153265656	1	0	0.491763260154771	1	0	0	0	0.183458646616541
1803	1849	0.466661153265656	1	0	NA	NA	NA	3.97286011113235e-224	1.70848876219136e-219	0.874293170943889
1804	1850	NA	NA	NA	NA	NA	NA	3.42026733528014e-59	1.47085176486387e-54	0.76815456362425
1805	1851	0.217767486027496	1	0.5	0.675050271588696	1	0.25	0	0	0.162622124172707
1806	1852	NA	NA	NA	NA	NA	NA	5.21028849890519e-236	2.24063246606919e-231	0.988721804511278
1807	1853	0.84829982508168	1	0	NA	NA	NA	7.60525227852232e-53	3.27056268985574e-48	0.478081627044112
1808	1854	NA	NA	NA	NA	NA	NA	2.94451363944095e-105	1.26625864550519e-100	0.905263157894737
1809	1855	0	0	1	0.241826953513179	1	0.5	1.40447663648603e-268	6.03981132754451e-264	0.911332385016596
1810	1856	0.466661153265656	1	0	0.487645802731687	1	0.333333333333333	0	0	0.242784380305603
1811	1857	NA	NA	NA	NA	NA	NA	9.86574660914825e-38	4.24266567179811e-33	0.767368421052632
1812	1858	NA	NA	NA	NA	NA	NA	8.31855813435913e-13	3.5773127400998e-08	0.66390977443609
1813	1859	0.466661153265656	1	0	0	0	1	1.50376074620237e-116	6.46677271296867e-112	0.769230769230769
1814	1860	NA	NA	NA	NA	NA	NA	3.33160186128634e-14	1.43272206442758e-09	0.727443609022556
1815	1861	NA	NA	NA	NA	NA	NA	1.04453592750219e-87	4.49192230263043e-83	0.857994041708044
1816	1862	0.437672130241853	1	0.4	0.487645802731687	1	0.333333333333333	0	0	0.847017543859649
1817	1863	NA	NA	NA	NA	NA	NA	5.03758288075421e-83	2.16636214203954e-78	0.45748987854251
1818	1864	0.715554820503817	1	0	0.868726448828702	1	0	3.18158737232196e-05	1	0.625294579732914
1819	1865	0	0	1	NA	NA	NA	1.04915378478518e-27	4.51178093609019e-23	0.701331642358909
1820	1866	0.217767486027496	1	0.5	0	0	1	0	0	0.27844427244582
1821	1867	NA	NA	NA	NA	NA	NA	9.37131583971283e-70	4.0300406637101e-65	0.131578947368421
1822	1868	0.047418195470824	1	0.75	0.0287545022673017	1	0.8	0	0	0.84822090437361
1823	1869	0.84829982508168	1	0	0.741699566796363	1	0	9.16743173219424e-131	3.94236234211281e-126	0.407064172058052
1824	1870	0	0	1	NA	NA	NA	0.00452218347377386	1	0.588260775395278
1825	1871	0	0	1	0.491763260154771	1	0	1.23822375765658e-191	5.32485744742634e-187	0.311199510403917
1826	1872	0.466661153265656	1	0	NA	NA	NA	2.17189897084656e-17	9.34003433422854e-13	0.504734639947148
1827	1873	0.466661153265656	1	0	NA	NA	NA	7.42013102301633e-10	3.19095314513794e-05	0.641746411483254
1828	1874	NA	NA	NA	NA	NA	NA	2.17431562413366e-81	9.3504269100244e-77	0.314366998577525
1829	1875	0.91909679489562	1	0	0.741699566796363	1	0	2.92135951596631e-183	1.25630144624615e-178	0.376368774284705
1830	1876	0	0	1	0.491763260154771	1	0	0	0	0.917390563788111
1831	1877	NA	NA	NA	NA	NA	NA	5.31197742702871e-60	2.28436277271943e-55	0.258771929824561
1832	1878	0.715554820503817	1	0	NA	NA	NA	1.2416151497912e-207	5.33944179016206e-203	0.762371043888792
1833	1879	0.466661153265656	1	0	NA	NA	NA	4.93973487040473e-38	2.12428358366885e-33	0.680359435173299
1834	1880	NA	NA	NA	NA	NA	NA	9.83370461174006e-23	4.22888633123269e-18	0.466947368421053
1835	1881	0.84829982508168	1	0	0.241826953513179	1	0.5	3.69889081773082e-236	1.59067100725696e-231	0.722143195827406
1836	1882	0	0	1	0.328427796749183	1	0.5	1.39706762872411e-296	6.00794963056518e-292	0.925557136083452
1837	1883	0.437672130241853	1	0.4	0.35684569752871	1	0.5	7.04744726259408e-147	3.03068422080596e-142	0.727767695099819
1838	1884	0.466661153265656	1	0	NA	NA	NA	1.36810479541872e-156	5.88339786221865e-152	0.978947368421053
1839	1885	NA	NA	NA	NA	NA	NA	3.68070681918279e-79	1.58285116052137e-74	0.362200956937799
1840	1886	0	0	1	0	0	1	3.86221863747484e-154	1.66090850285968e-149	0.895478131949592
1841	1887	0	0	1	0	0	1	1.28705200740646e-24	5.53483845265073e-20	0.636228380137623
1842	1888	NA	NA	NA	NA	NA	NA	6.65265617845563e-71	2.86090826298306e-66	0.435964912280702
1843	1889	0	0	1	NA	NA	NA	5.04824433366332e-17	2.17094699324858e-12	0.479433878814684
1844	1890	0.466661153265656	1	0	NA	NA	NA	2.41821613789341e-09	0.000103992966793968	0.470526315789474
1845	1891	NA	NA	NA	NA	NA	NA	1.45624586607238e-105	6.26243972245765e-101	0.82032667876588
1846	1892	0.466661153265656	1	0	0.491763260154771	1	0	1.66953751454772e-259	7.179679127561e-255	0.205909510618652
1847	1893	NA	NA	NA	NA	NA	NA	NA	NA	NA
1848	1894	0	0	1	0.491763260154771	1	0	1.3537966507707e-68	5.82186711697431e-64	0.814451382694023
1849	1895	NA	NA	NA	NA	NA	NA	4.32859313376607e-71	1.86146819124476e-66	0.278195488721804
1850	1896	NA	NA	NA	NA	NA	NA	3.9581853030184e-05	1	0.684210526315789
1851	1897	0.217767486027496	1	0.5	0.868726448828702	1	0	3.28155967134222e-169	1.41120192106401e-164	0.842105263157895
1852	1898	0.466661153265656	1	0	NA	NA	NA	2.0524999456747e-197	8.82657076637949e-193	0.402369031627793
1853	1899	0.715554820503817	1	0	0.491763260154771	1	0	5.97742387547596e-296	2.57053136340968e-291	0.212085769980507
1854	1900	NA	NA	NA	NA	NA	NA	0.945510878525589	1	0.568345323741007
1855	1901	0.715554820503817	1	0	0.491763260154771	1	0	1.86933626276207e-40	8.038893664382e-36	0.736842105263158
1856	1902	NA	NA	NA	NA	NA	NA	2.44965738208197e-129	1.05345066059053e-124	0.84093567251462
1857	1903	0.047418195470824	1	0.75	0.675050271588696	1	0.25	6.67505217716006e-24	2.87053943826591e-19	0.657236842105263
1858	1904	0.84829982508168	1	0	0.741699566796363	1	0	0	0	0.27113891285591
1859	1905	0.466661153265656	1	0	NA	NA	NA	5.07052211766153e-07	0.0218052733147917	0.619982158786798
1860	1906	0.84829982508168	1	0	0.868726448828702	1	0	1.14539778727656e-56	4.92566864440412e-52	0.459785025945145
1861	1907	NA	NA	NA	NA	NA	NA	NA	NA	NA
1862	1908	NA	NA	NA	NA	NA	NA	2.8796030846866e-35	1.23834451053863e-30	0.869806094182826
1863	1909	0.715554820503817	1	0	0.491763260154771	1	0	6.50934209073444e-41	2.79927747269944e-36	0.375822368421053
1864	1910	NA	NA	NA	NA	NA	NA	0.788003092634329	1	0.56140350877193
1865	1911	NA	NA	NA	NA	NA	NA	NA	NA	NA
1866	1912	NA	NA	NA	NA	NA	NA	8.18908127688972e-29	3.52163251231366e-24	0.457699805068226
1867	1913	NA	NA	NA	NA	NA	NA	6.35971611156233e-157	2.73493231661627e-152	0.293966623876765
1868	1914	0.264220707056322	1	0.5	0.118917528903925	1	0.666666666666667	3.24781974800341e-15	1.39669240443139e-10	0.485763589301122
1869	1915	0.466661153265656	1	0	0.491763260154771	1	0	2.19056969137412e-85	9.42032590078525e-81	0.395665634674923
1870	1916	0.450064811348091	1	0.333333333333333	0.487645802731687	1	0.333333333333333	0	0	0.266064569708294
1871	1917	0.976990804011227	1	0	0.491763260154771	1	0	1.23249582457325e-11	5.30022504399481e-07	0.616946931644464
1872	1919	0.63590891563986	1	0.25	0.759716141906557	1	0.285714285714286	0	0	0.307860998650472
1873	1920	NA	NA	NA	NA	NA	NA	3.11506068021042e-172	1.33960069491769e-167	0.111111111111111
1874	1921	NA	NA	NA	NA	NA	NA	2.12689219043252e-15	9.14648717573599e-11	0.675696594427245
1875	1922	0.466661153265656	1	0	NA	NA	NA	2.3101117603923e-20	9.93440461439106e-16	0.382775119617225
1876	1923	NA	NA	NA	NA	NA	NA	2.05371454537841e-111	8.83179403094533e-107	0.196796338672769
1877	1924	NA	NA	NA	NA	NA	NA	2.0654453280103e-66	8.88224108857547e-62	0.388429752066116
1878	1925	0	0	1	0	0	1	5.35339699943362e-49	2.30217484563643e-44	0.97165991902834
1879	1926	NA	NA	NA	NA	NA	NA	1.2777743629497e-08	0.000549494087042889	0.666666666666667
1880	1927	NA	NA	NA	NA	NA	NA	NA	NA	NA
1881	1928	0.466661153265656	1	0	0.491763260154771	1	0	8.12556429932542e-125	3.49431767128191e-120	0.93984962406015
1882	1929	NA	NA	NA	NA	NA	NA	0.0114592025658016	1	0.536842105263158
1883	1930	0.217767486027496	1	0.5	0.487645802731687	1	0.333333333333333	3.82464842499355e-216	1.64475180868422e-211	0.948131197559115
1884	1931	NA	NA	NA	NA	NA	NA	2.94834457034828e-12	1.26790609903258e-07	0.325358851674641
1885	1932	NA	NA	NA	NA	NA	NA	3.3005440730172e-265	1.41936597316032e-260	0.177565124933546
1886	1933	NA	NA	NA	NA	NA	NA	9.28059167211011e-74	3.99102564267423e-69	0.257177033492823
1887	1934	0	0	1	0	0	1	5.1654352776843e-27	2.22134378681536e-22	0.448830409356725
1888	1935	NA	NA	NA	NA	NA	NA	NA	NA	NA
1889	1936	0.466661153265656	1	0	0.741699566796363	1	0	4.2368859396333e-298	1.82203042947991e-293	0.189296771340115
1890	1937	NA	NA	NA	NA	NA	NA	NA	NA	NA
1891	1938	0	0	1	0	0	1	2.37645340061398e-46	1.02197002040003e-41	0.768766177739431
1892	1939	NA	NA	NA	NA	NA	NA	8.24344393960402e-61	3.54501063178731e-56	0.859649122807018
1893	1940	0.63590891563986	1	0.25	0.484558393937948	1	0.4	3.86491141250729e-10	1.66206650383464e-05	0.629186602870813
1894	1941	0.047418195470824	1	0.75	0	0	1	1.45268374580066e-212	6.24712118044118e-208	0.812587023113339
1895	1942	0	0	1	0.241826953513179	1	0.5	4.98510747416999e-125	2.14379561819206e-120	0.859649122807018
1896	1943	0.466661153265656	1	0	NA	NA	NA	3.0796637214321e-77	1.32437858676466e-72	0.766137040714995
1897	1944	0.450064811348091	1	0.333333333333333	0.675050271588696	1	0.25	1.1052095645114e-228	4.75284321122484e-224	0.16829109811566
1898	1945	0.715554820503817	1	0	NA	NA	NA	7.62216414515989e-84	3.27783546898456e-79	0.475143665055186
1899	1947	0.466661153265656	1	0	0.982769746962211	1	0	3.07266748706063e-290	1.32136992613555e-285	0.231367008124338
1900	1948	0.466661153265656	1	0	NA	NA	NA	5.96345074653546e-210	2.56452235904011e-205	0.701122174806385
1901	1949	NA	NA	NA	NA	NA	NA	0.000869783822820836	1	0.501547987616099
1902	1950	NA	NA	NA	NA	NA	NA	1.99166809249364e-44	8.56496946495964e-40	0.833881578947368
1903	1951	0.466661153265656	1	0	NA	NA	NA	3.98200451218219e-06	0.171242122041883	0.530464091262639
1904	1952	0.466661153265656	1	0	NA	NA	NA	NA	NA	NA
1905	1953	0	0	1	0.241826953513179	1	0.5	0.873109243297917	1	0.569693464430307
1906	1954	0.466661153265656	1	0	NA	NA	NA	NA	NA	NA
1907	1955	0	0	1	0	0	1	0.000143261271943027	1	0.594273038919137
1908	1956	NA	NA	NA	NA	NA	NA	NA	NA	NA
1909	1957	0.715554820503817	1	0	0.741699566796363	1	0	2.8687263626091e-309	1.23366708497642e-304	0.30288364589635
1910	1958	0	0	1	0.487645802731687	1	0.333333333333333	2.99209691258414e-148	1.28672135628768e-143	0.776887871853547
1911	1959	NA	NA	NA	NA	NA	NA	6.65214653139209e-64	2.86068909435986e-59	0.253200568990043
1912	1960	NA	NA	NA	NA	NA	NA	2.40363181423618e-12	1.03365782539413e-07	0.742105263157895
1913	1961	0.101618823367198	1	0.666666666666667	0.241826953513179	1	0.5	9.30645381674062e-58	4.00214739935114e-53	0.681451612903226
1914	1962	NA	NA	NA	NA	NA	NA	2.09422257961052e-13	9.00599478135706e-09	0.75
1915	1963	0.466661153265656	1	0	NA	NA	NA	7.0584599172982e-39	3.03542010283492e-34	0.758079409048938
1916	1964	0.466661153265656	1	0	0.491763260154771	1	0	1.37167058494364e-145	5.89873218349165e-141	0.357354925775978
1917	1965	NA	NA	NA	NA	NA	NA	2.73133837199981e-16	1.1745847534948e-11	0.448217317487267
1918	1966	0.047418195470824	1	0.75	0.0491165429128137	1	0.7	1.5951522081114e-216	6.85979255576228e-212	0.299822590183323
1919	1967	0.450064811348091	1	0.333333333333333	0	0	1	1.82580450162828e-95	7.85168967880224e-91	0.348627980206928
1920	1968	NA	NA	NA	NA	NA	NA	5.88421672998351e-48	2.53044856256211e-43	0.752982456140351
1921	1969	NA	NA	NA	NA	NA	NA	3.36254632164545e-29	1.44602942016041e-24	0.91866028708134
1922	1970	NA	NA	NA	NA	NA	NA	1.25839708379945e-158	5.41161081917117e-154	0.327160493827161
1923	1971	NA	NA	NA	NA	NA	NA	4.12618441924976e-13	1.77442434765417e-08	0.497573721537887
1924	1972	0.84829982508168	1	0	NA	NA	NA	3.05237968647102e-212	1.31264536037e-207	0.347852389594676
1925	1973	NA	NA	NA	NA	NA	NA	NA	NA	NA
1926	1974	0	0	1	0.491763260154771	1	0	1.30194107473318e-194	5.59886739778259e-190	0.258735072976559
1927	1975	NA	NA	NA	NA	NA	NA	9.69923478085711e-37	4.17105892515979e-32	0.84
1928	1976	NA	NA	NA	NA	NA	NA	4.64680119300902e-37	1.9983103850416e-32	0.33468286099865
1929	1977	NA	NA	NA	NA	NA	NA	1.39241941600936e-24	5.98796045660664e-20	0.748987854251012
1930	1978	NA	NA	NA	NA	NA	NA	NA	NA	NA
1931	1979	NA	NA	NA	NA	NA	NA	1.69895887463049e-64	7.30620274446096e-60	0.315789473684211
1932	1980	0.466661153265656	1	0	NA	NA	NA	0	0	0.909809735606622
1933	1981	NA	NA	NA	NA	NA	NA	0.19599466168199	1	0.542936288088643
1934	1982	0.217767486027496	1	0.5	0.241826953513179	1	0.5	0.260485948786807	1	0.559439138386507
1935	1983	NA	NA	NA	NA	NA	NA	NA	NA	NA
1936	1984	NA	NA	NA	NA	NA	NA	3.14863315791446e-315	1.35403820322953e-310	0.92436974789916
1937	1986	0.466661153265656	1	0	NA	NA	NA	8.70804402357855e-10	3.74480725189972e-05	0.506379585326954
1938	1988	NA	NA	NA	NA	NA	NA	5.9006462085121e-05	1	0.609210526315789
1939	1989	0.101618823367198	1	0.666666666666667	0	0	1	3.9572738663077e-92	1.70178605346696e-87	0.387844611528822
1940	1990	NA	NA	NA	NA	NA	NA	5.5631477959756e-23	2.39237607818134e-18	0.425986842105263
1941	1991	NA	NA	NA	NA	NA	NA	1.32092866551251e-94	5.68052163316998e-90	0.327302631578947
1942	1992	0.00585518654350414	1	0.769230769230769	0.0414973154881147	1	0.666666666666667	0	0	0.878059097226419
1943	1993	NA	NA	NA	NA	NA	NA	NA	NA	NA
1944	1994	NA	NA	NA	NA	NA	NA	3.25718126509373e-59	1.40071823124091e-54	0.390430622009569
1945	1995	NA	NA	NA	NA	NA	NA	1.97815375503579e-35	8.50685240815592e-31	0.409356725146199
1946	1996	NA	NA	NA	NA	NA	NA	6.67343586017775e-132	2.86984435731084e-127	0.934782608695652
1947	1997	0.466661153265656	1	0	0.491763260154771	1	0	1.43703574262259e-07	0.00617982850757419	0.619838056680162
1948	1998	0	0	1	0	0	1	1.26015966041476e-32	5.41919060364765e-28	0.378542510121458
1949	1999	0.466661153265656	1	0	NA	NA	NA	4.1772619792742e-11	1.79638974156708e-06	0.426497277676951
1950	2000	0.466661153265656	1	0	0.741699566796363	1	0	0.0245842988063432	1	0.546968687541639
1951	2001	0.466661153265656	1	0	0.491763260154771	1	0	9.63732048001569e-104	4.14443329922595e-99	0.757626550452565
1952	2002	NA	NA	NA	NA	NA	NA	2.67994723818856e-10	1.15248451031061e-05	0.733918128654971
1953	2003	0	0	1	0.491763260154771	1	0	5.26168341725541e-20	2.26273433675652e-15	0.353070175438596
1954	2004	NA	NA	NA	NA	NA	NA	6.62905753010964e-21	2.85075990024835e-16	0.46
1955	2005	NA	NA	NA	NA	NA	NA	5.04734641519398e-11	2.17056085239002e-06	0.674342105263158
1956	2006	0.450064811348091	1	0.333333333333333	0.802044856689194	1	0.2	4.66858536804402e-291	2.00767845167365e-286	0.355909152726778
1957	2007	0.217767486027496	1	0.5	0	0	1	8.99572897239539e-153	3.86852328728892e-148	0.850079744816587
1958	2009	0.466661153265656	1	0	NA	NA	NA	0	0	0.846029547553093
1959	2010	0.466661153265656	1	0	NA	NA	NA	9.18003439320142e-54	3.94778199045234e-49	0.382301908617698
1960	2011	NA	NA	NA	NA	NA	NA	3.7275481806642e-05	1	0.649122807017544
1961	2012	0	0	1	0.300241333874677	1	0.5	5.50631102548051e-106	2.36793399339764e-101	0.983805668016194
1962	2013	0	0	1	0	0	1	6.22217038616918e-103	2.67578215286819e-98	0.778526315789474
1963	2014	0	0	1	0	0	1	2.76463817061979e-15	1.18890499889333e-10	0.645135566188198
1964	2015	NA	NA	NA	NA	NA	NA	1.33230035966085e-18	5.72942446668552e-14	0.842105263157895
1965	2016	0	0	1	0.675050271588696	1	0.25	2.42981484624725e-320	1.04491757648017e-315	0.941957697983276
1966	2017	0.437672130241853	1	0.4	0.345406663730509	1	0.5	3.64813706541388e-33	1.56884486361058e-28	0.501754385964912
1967	2018	NA	NA	NA	NA	NA	NA	1.19975407688496e-27	5.15942243223609e-23	0.425153793574846
1968	2019	0.217767486027496	1	0.5	0.997738777722288	1	0	5.34276675941603e-23	2.29760341721927e-18	0.467516447368421
1969	2020	0.715554820503817	1	0	0.868726448828702	1	0	0.00825171695856419	1	0.545986177565125
1970	2021	0.466661153265656	1	0	NA	NA	NA	5.0910548911185e-162	2.1893572453766e-157	0.366200310903842
1971	2022	NA	NA	NA	NA	NA	NA	2.12766629656653e-163	9.14981614175471e-159	0.192185007974482
1972	2023	0.217767486027496	1	0.5	0.241826953513179	1	0.5	6.1581784966506e-20	2.64826308069962e-15	0.480263157894737
1973	2025	0.466661153265656	1	0	0.741699566796363	1	0	1.21173401325503e-101	5.21094095060193e-97	0.798245614035088
1974	2026	NA	NA	NA	NA	NA	NA	1.28961263364901e-07	0.00554585016974419	0.682261208576998
1975	2027	0.264220707056322	1	0.5	0.9780422657182	1	0.111111111111111	0.120726920841649	1	0.580310880829015
1976	2028	0.715554820503817	1	0	NA	NA	NA	1.30126213152177e-174	5.59594767039623e-170	0.812563667232598
1977	2029	0.0221261381053716	1	0.8	0.729629341182508	1	0.333333333333333	1.45715665684846e-15	6.26635648711113e-11	0.489702517162471
1978	2030	NA	NA	NA	NA	NA	NA	5.07460086015081e-79	2.18228135389926e-74	0.871481028151775
1979	2031	NA	NA	NA	NA	NA	NA	0	0	0.155082362394536
1980	2032	NA	NA	NA	NA	NA	NA	1.01772266825854e-88	4.37661456257902e-84	0.231578947368421
1981	2033	NA	NA	NA	NA	NA	NA	NA	NA	NA
1982	2035	NA	NA	NA	NA	NA	NA	2.24304551023527e-05	0.964599291221577	0.43609022556391
1983	2036	0	0	1	NA	NA	NA	2.73823787119617e-88	1.1775518141292e-83	0.784262636789995
1984	2037	NA	NA	NA	NA	NA	NA	NA	NA	NA
1985	2038	0.217767486027496	1	0.5	0	0	1	4.92927885902733e-99	2.11978708053611e-94	0.936532507739938
1986	2039	NA	NA	NA	NA	NA	NA	2.98442836517115e-26	1.2834235741582e-21	0.742690058479532
1987	2040	0.715554820503817	1	0	0.491763260154771	1	0	0.0261476048026781	1	0.54150841020076
1988	2041	0.466661153265656	1	0	NA	NA	NA	6.90458869377085e-122	2.96924932186922e-117	0.77361673414305
1989	2042	0.466661153265656	1	0	NA	NA	NA	2.65913720358626e-22	1.14353536303024e-17	0.660564454614798
1990	2043	NA	NA	NA	NA	NA	NA	2.26155695362862e-114	9.72559952338453e-110	0.87719298245614
1991	2044	0	0	1	0.741699566796363	1	0	4.62963865353185e-59	1.99092980656484e-54	0.398869073510222
1992	2045	NA	NA	NA	NA	NA	NA	1.46226333500086e-131	6.28831724583769e-127	0.789473684210526
1993	2046	0	0	1	0	0	1	1.29610468807169e-227	5.57376860058351e-223	0.752574370709382
1994	2047	0.561704547185031	1	0.375	0.939293698994617	1	0.2	2.08352709989594e-97	8.9599999403925e-93	0.671027082268779
1995	2048	NA	NA	NA	NA	NA	NA	0.000391276181088563	1	0.62200956937799
1996	2049	NA	NA	NA	NA	NA	NA	9.77773835645329e-143	4.20481860280917e-138	0.26374269005848
1997	2050	0.047418195470824	1	0.75	0.675050271588696	1	0.25	0.364842938866628	1	0.575718437197288
1998	2051	0.466661153265656	1	0	0.491763260154771	1	0	9.56380637720241e-25	4.11281929445213e-20	0.341130604288499
1999	2052	0.466661153265656	1	0	0.491763260154771	1	0	7.56084649732269e-32	3.25146642770865e-27	0.704233409610984
[truncated: 46,403 more rows]
