# Supplementary material for: Unsupervised learning reveals landscape of local structural motifs across protein classes
Source: Bioinformatics. 2025 Jun 26;41(7):btaf377. doi: 10.1093/bioinformatics/btaf377 (PMC12258146; doi:10.1093/bioinformatics/btaf377)
Supplement: btaf377_Supplementary_Data [file btaf377_supplementary_data.zip › Table_Ligand_Binders.csv]

	Ligand	Cluster_ID	P.value Hypergeomtric Uncorrected	P.value bonferroni Corrected Within Ligand
1	rna	29921	7.25091138719668e-21	9.50458068565193e-12
2	rna	12804	3.53298482569237e-15	4.6310784319155e-06
3	rna	18673	2.76176879632573e-12	0.0036201593093723
4	rna	41336	5.31074545753415e-47	6.96138816304136e-38
5	rna	1439	3.3420350870573e-13	0.000438077924870305
6	rna	10199	1.23490828203588e-12	0.0016187324295143
7	rna	5541	1.26875731396102e-14	1.66310214221439e-05
8	rna	45239	2.35431496300813e-18	3.0860639898124e-09
9	rna	12089	7.2436115814889e-21	9.49501201371067e-12
10	rna	47452	1.80930811006664e-78	2.37166253992539e-69
11	rna	33170	6.73410417615474e-157	8.82714366098379e-148
12	peptide	30631	3.23595583524951e-36	4.241729306697e-27
13	peptide	39197	2.41993365896544e-71	3.17207775510469e-62
14	peptide	42941	1.0608500529954e-40	1.39057483751309e-31
15	peptide	44877	8.95071939465215e-43	1.17327091917464e-33
16	peptide	20990	1.73675587534074e-12	0.00227656020974186
17	peptide	7908	3.88105031027279e-31	5.08732679924855e-22
18	peptide	4745	5.54331558619014e-24	7.26624384736078e-15
19	peptide	32142	1.58378897725213e-113	2.07604938462209e-104
20	peptide	40771	4.09270439092566e-69	5.36476547965565e-60
21	peptide	22379	1.28094160132055e-22	1.67907345066402e-13
22	peptide	13471	6.49890464717596e-20	8.51884132752079e-11
23	peptide	18063	2.6838917286834e-118	3.51807712501745e-109
24	peptide	21672	1.1317835732238e-149	1.48355533752563e-140
25	peptide	21001	2.64840866623057e-12	0.00347156550571226
26	peptide	7469	3.51865589102715e-59	4.61229589432919e-50
27	peptide	26611	1.16261857499854e-71	1.5239742237401e-62
28	peptide	13649	2.17390510828318e-17	2.84958061149561e-08
29	peptide	44928	7.49808465176224e-45	9.82857833380243e-36
30	peptide	36505	2.74821942351169e-45	3.6023986307108e-36
31	peptide	21641	2.88793079893382e-39	3.78553395942931e-30
32	peptide	46032	8.15096774478322e-60	1.06843852392451e-50
33	peptide	12998	8.90401457269841e-47	1.167148795693e-37
34	peptide	48046	5.46504983238409e-69	7.16365216857037e-60
35	peptide	6261	1.95114941694638e-75	2.5575898080723e-66
36	peptide	31884	9.73737345937115e-127	1.27638646742172e-117
37	peptide	11619	4.04481168978014e-98	5.30198715869932e-89
38	peptide	35327	0	0
39	peptide	34918	0	0
40	peptide	38677	0	0
41	peptide	27346	1.9866772737296e-44	2.60416014431729e-35
42	peptide	45118	0	0
43	peptide	26104	7.87068461417302e-33	1.03169867858016e-23
44	peptide	10101	0	0
45	peptide	37583	2.99369622128647e-128	3.92417253006166e-119
46	peptide	15415	0	0
47	peptide	27152	1.32108845654317e-92	1.73169842487242e-83
48	peptide	28563	0	0
49	peptide	29341	8.89446948320741e-15	1.16589761403632e-05
50	peptide	19390	0	0
51	peptide	48680	7.92028557042886e-297	1.03820043078267e-287
52	peptide	48302	1.77979029654417e-17	2.33297023970176e-08
53	peptide	40974	4.53670868618112e-24	5.94677157843148e-15
54	peptide	43980	0	0
55	peptide	44265	0	0
56	peptide	13400	1.16537681973487e-15	1.52758976366981e-06
57	peptide	48549	3.37060999019041e-12	0.00441823557079974
58	peptide	41757	5.10250273361892e-12	0.00668842112952512
59	peptide	47344	5.96692486043948e-93	7.82151591059446e-84
60	peptide	24749	3.87205861201796e-19	5.07554037448063e-10
61	peptide	17087	1.26342614455557e-54	1.65611398209807e-45
62	peptide	32646	1.96976355388594e-104	2.58198943964802e-95
63	peptide	8964	9.46519265902771e-49	1.24070868514296e-39
64	peptide	26115	3.67488669373568e-52	4.81708508435424e-43
65	peptide	37154	1.10645541904983e-108	1.45035489249052e-99
66	peptide	7922	6.5862392210638e-14	8.63332052328503e-05
67	peptide	25534	0	0
68	peptide	31012	2.84048451622083e-15	3.72334080905153e-06
69	peptide	36267	1.21353795474776e-29	1.59071995092474e-20
70	peptide	32854	0	0
71	peptide	43654	7.49762914647162e-50	9.82798125206246e-41
72	peptide	47041	5.4061895892722e-24	7.08649746346367e-15
73	peptide	35771	4.80154081431903e-18	6.29391667449268e-09
74	peptide	47229	1.08334105249229e-71	1.42005630653182e-62
75	peptide	42999	6.00232276872709e-29	7.86791590880944e-20
76	peptide	11600	8.72161787930672e-13	0.0011432400206913
77	peptide	12072	2.13004919403195e-59	2.79209375870081e-50
78	peptide	38017	9.80295536122126e-19	1.28498302093571e-09
79	peptide	47203	3.56779885409371e-24	4.67671307344723e-15
80	peptide	17039	1.36862744461209e-113	1.79401309453078e-104
81	peptide	10433	1.03007445781514e-12	0.00135023382216761
82	peptide	34222	4.33589002781111e-21	5.68353609812588e-12
83	peptide	5178	2.11583511979778e-66	2.77346178153047e-57
84	peptide	19482	2.62126680694506e-12	0.00343598763449552
85	peptide	31252	1.83482320626064e-12	0.00240510803077861
86	peptide	47316	6.53453408964251e-42	8.5655448234849e-33
87	peptide	36640	5.11070774763066e-33	6.6991763592524e-24
88	peptide	45901	2.20768017648635e-51	2.89385337167128e-42
89	peptide	15598	4.05643962270459e-194	5.31722919115374e-185
90	peptide	27560	1.25949236340656e-100	1.6509575350897e-91
91	peptide	31790	2.3684699138366e-12	0.00310461846732101
92	peptide	24722	9.07438457858254e-47	1.18948109822534e-37
93	peptide	25331	2.20720787093725e-22	2.89323426795314e-13
94	peptide	29746	1.58988247468155e-17	2.08403681335802e-08
95	peptide	35767	4.08407798045365e-64	5.35345787844795e-55
96	peptide	39882	3.48616574640189e-88	4.56970742722635e-79
97	peptide	42327	1.02366275805411e-190	1.34182929003961e-181
98	peptide	49488	2.09591081418834e-20	2.74734476531579e-11
99	peptide	15517	5.30838070852541e-14	6.95828842198059e-05
100	peptide	44464	1.5362064511523e-24	2.01367764479618e-15
101	peptide	28421	1.54466056889273e-15	2.0247594026469e-06
102	peptide	30597	1.80906011223568e-69	2.37133746142582e-60
103	peptide	47484	3.02456829560081e-79	3.96464001140094e-70
104	peptide	41463	3.07146107660309e-13	0.000402610762516847
105	dna	45959	6.14319653378356e-13	0.000805257491165357
106	dna	31506	1.48993588957218e-78	1.95302564363048e-69
107	dna	13151	5.39844125336463e-21	7.07634085281427e-12
108	dna	41280	1.760925396843e-18	2.30824190532256e-09
109	dna	27986	0	0
110	dna	49079	5.11272903830116e-16	6.70182589104793e-07
111	dna	27244	1.36382437936526e-140	1.78771717961207e-131
112	dna	20224	0	0
113	dna	36456	9.92132198707665e-24	1.30049865870668e-14
114	dna	24013	0	0
115	dna	47773	6.80634352275367e-15	8.92183585369775e-06
116	dna	9001	6.78602400835659e-12	0.00889520079311471
117	dna	1908	3.73746249332234e-314	4.89911018497686e-305
118	dna	48133	0	0
119	dna	41515	0	0
120	dna	11508	4.16853727371646e-24	5.46416812225083e-15
121	dna	7149	1.4014173642337e-13	0.000183699451025598
122	dna	3535	3.75683392594729e-158	4.92450248872308e-149
123	dna	44092	0	0
124	dna	14599	4.16035846753521e-259	5.45344724605873e-250
125	dna	3475	1.04474944095857e-124	1.36946996420536e-115
126	dna	36582	1.23441898221559e-276	1.61809104950383e-267
127	dna	47651	1.01446970648472e-68	1.32977892895771e-59
128	dna	49180	0	0
129	dna	8549	0	0
130	dna	17270	3.71366336493163e-175	4.86791400508187e-166
131	dna	23610	4.11695010872593e-111	5.39654705424794e-102
132	dna	9304	6.48837745334492e-100	8.50504215693138e-91
133	dna	44091	1.19556912469834e-116	1.56716619527781e-107
134	dna	8789	0	0
135	dna	21994	2.452763812845e-306	3.21511191037263e-297
136	dna	28576	3.99218188035683e-128	5.23299938000192e-119
137	dna	34005	7.93008772049695e-94	1.03948530824483e-84
138	dna	21731	1.02199273935439e-83	1.33964020971157e-74
139	dna	44465	0	0
140	dna	27176	2.37127003864864e-226	3.10828890415091e-217
141	dna	22939	2.58308257520218e-61	3.38593529043286e-52
142	dna	30537	1.02174229115167e-128	1.33931191923564e-119
143	dna	46443	1.81716715762615e-24	2.38196427272185e-15
144	dna	22877	1.02840613441629e-99	1.34804696406006e-90
145	dna	2200	3.12518279858509e-29	4.09652669580442e-20
146	dna	43503	1.35276651968683e-37	1.77322240593302e-28
147	dna	48201	2.25338993663394e-12	0.00295377026766476
148	dna	9936	3.61865751429008e-17	4.74337920872151e-08
149	dna	46016	2.23982869511401e-11	0.0293599403136274
150	dna	49270	9.08478269815144e-32	1.19084409607684e-22
151	dna	36997	1.00287504617226e-35	1.3145805106379e-26
152	dna	47781	4.8669806164051e-25	6.3796959435758e-16
153	dna	12328	7.2541600345317e-21	9.50883905112712e-12
154	dna	12407	1.3469874716433e-96	1.76564716118337e-87
155	dna	23837	1.31553496754395e-83	1.72441884559453e-74
156	dna	44202	5.86117726689605e-12	0.0076829007101768
157	dna	31240	2.17910522646736e-81	2.85639698811604e-72
158	dna	10772	3.4602069140467e-32	4.53568028174766e-23
159	dna	20110	7.79103693143194e-28	1.02125836581652e-18
160	dna	22251	8.94511224833292e-20	1.17253592778167e-10
161	dna	1971	8.14110410906479e-27	1.06714558685035e-17
162	dna	5768	5.21163693579374e-21	6.83147553672231e-12
163	dna	252	1.65152197669322e-51	2.16483460400925e-42
164	dna	1507	6.73708903624787e-12	0.00883105625101221
165	dna	7372	1.34663623010288e-19	1.76518674960437e-10
166	dna	42838	2.66303941889418e-12	0.00349074366991223
167	dna	14338	1.07434406652373e-14	1.408262950566e-05
168	dna	32263	2.9393092844446e-33	3.85288148789396e-24
169	dna	33491	9.18007899052821e-62	1.20333564716017e-52
170	dna	16579	6.96538423179964e-31	9.13030830229226e-22
171	dna	37183	1.39407368026155e-16	1.82736832216513e-07
172	dna	45234	1.89429077717246e-33	2.48305882837203e-24
173	dna	45609	1.62127974852376e-108	2.12519273247043e-99
174	dna	17048	1.8250486045969e-36	2.39229536693236e-27
175	dna	36227	0	0
176	dna	35259	6.96763799142601e-63	9.13326255715362e-54
177	dna	26816	3.59169219565797e-41	4.70803274908806e-32
178	dna	37086	1.20582252405049e-219	1.58060647281545e-210
179	dna	35311	6.56441844571767e-59	8.60471759203599e-50
180	dna	15110	1.32685717573144e-21	1.73926013043602e-12
181	dna	8356	1.47378765027655e-36	1.93185833994677e-27
182	dna	10818	3.49170163433643e-23	4.57696393481979e-14
183	dna	9519	1.00114499372028e-77	1.31231273735504e-68
184	dna	46523	4.93393469306063e-12	0.00646746014173294
185	dna	17537	7.02355791034225e-92	9.20656305041478e-83
186	dna	7517	7.15054529516508e-36	9.37301962127285e-27
187	dna	3934	1.06446771253899e-19	1.39531690856998e-10
188	dna	38122	1.14248590379875e-15	1.49758407943714e-06
189	dna	2785	8.86573367118113e-14	0.0001162130889698
190	dna	11170	3.8386309685158e-20	5.03172302272558e-11
191	dna	35455	2.90411772183088e-14	3.8067519700368e-05
192	dna	24285	1.70859009323107e-103	2.23964016833734e-94
193	dna	21433	8.58654788611973e-18	1.1255348857103e-08
194	dna	47459	9.76237164142186e-35	1.27966325878777e-25
195	dna	21711	2.90851974319942e-78	3.81252219188107e-69
196	dna	38261	1.60949478688716e-78	2.10974486491683e-69
197	dna	42750	4.99114786669052e-100	6.54245584861852e-91
198	dna	48982	1.30602633214594e-98	1.71195481348536e-89
199	dna	15793	1.52841584091359e-56	2.00346562045191e-47
200	dna	41327	7.40336170614545e-30	9.70441437270546e-21
201	CA	32186	0	0
202	CA	17030	5.34183326884277e-21	7.00213843499267e-12
203	CA	15502	3.61167022931558e-37	4.73422019266581e-28
204	CA	2057	0	0
205	CA	38246	9.56083253323284e-219	1.25324527334004e-209
206	CA	20438	2.48813674636008e-315	3.26147917135942e-306
207	CA	9967	1.1795362023011e-201	1.54615005035286e-192
208	CA	48868	0	0
209	CA	9151	7.44997648832585e-14	9.76551758231853e-05
210	CA	6330	0	0
211	CA	47503	1.53566077132704e-62	2.01296236120619e-53
212	CA	10738	0	0
213	CA	40179	6.89165775487321e-13	0.000903366676149872
214	CA	3353	5.41010461332606e-16	7.09162932344915e-07
215	CA	12630	0	0
216	CA	30573	0	0
217	CA	7043	0	0
218	CA	3763	1.1042377098948e-98	1.44744789301477e-89
219	CA	40442	9.45644124616146e-59	1.23956153956003e-49
220	CA	7553	0	0
221	CA	40162	1.26896123440543e-218	1.66336944355264e-209
222	CA	26341	0	0
223	CA	44262	0	0
224	CA	46109	1.62122656054014e-16	2.12512301303038e-07
225	CA	27986	6.01553275591652e-87	7.88523171676705e-78
226	CA	18996	1.680754993544e-121	2.20315358937623e-112
227	CA	42054	9.09562843615459e-19	1.19226576828385e-09
228	CA	27473	1.27732599069372e-100	1.67433406535153e-91
229	CA	34159	0	0
230	CA	49565	0	0
231	CA	36042	6.28600964004376e-18	8.23977602595975e-09
232	CA	45732	4.88941266966014e-18	6.40910014516125e-09
233	CA	42303	5.33393444114672e-143	6.9917845579212e-134
234	CA	2158	0	0
235	CA	21211	0	0
236	CA	15179	0	0
237	CA	34464	0	0
238	CA	2162	0	0
239	CA	32490	0	0
240	CA	47964	0	0
241	CA	37064	0	0
242	CA	19146	0	0
243	CA	32779	0	0
244	CA	22267	3.61810099350387e-226	4.74264971467126e-217
245	CA	11004	8.81562089475347e-15	1.15556204750004e-05
246	CA	43480	2.23315021107721e-32	2.92723979524041e-23
247	CA	29937	3.0108646379826e-30	3.94667709438739e-21
248	CA	2904	0	0
249	CA	41368	1.90548901148134e-43	2.49773760678234e-34
250	CA	18585	0	0
251	CA	2917	1.38891364534985e-16	1.82060448717389e-07
252	CA	29845	4.58239884550388e-96	6.00666278143118e-87
253	CA	34185	0	0
254	CA	49543	0	0
255	CA	7133	1.34395751621085e-35	1.76167545964907e-26
256	CA	33911	7.05785963358929e-15	9.25152615627126e-06
257	CA	28222	6.34576349437704e-24	8.31810208725905e-15
258	CA	43159	1.02710940608429e-118	1.3463471971755e-109
259	CA	44247	7.56843374172803e-149	9.92079275569188e-140
260	CA	4248	6.97343412598383e-58	9.14086019910894e-49
261	CA	39738	1.55358275695133e-14	2.0364547126248e-05
262	CA	36172	3.21335244529825e-221	4.21210051493706e-212
263	CA	16790	1.16205581996405e-69	1.52323655776323e-60
264	CA	35986	3.57063944698956e-16	4.6804365563216e-07
265	CA	49364	2.79594103372237e-17	3.66495268363959e-08
266	CA	35556	2.19990807125158e-87	2.88366560390574e-78
267	CA	46216	1.05029993139603e-22	1.3767456129329e-13
268	CA	10238	1.24318286009486e-19	1.62957884462016e-10
269	CA	47113	0	0
270	CA	5077	4.69885912064392e-24	6.15932029200237e-15
271	CA	18845	0	0
272	CA	27372	2.44613522783842e-49	3.20642308249121e-40
273	CA	46932	1.52234125269329e-39	1.99550297813166e-30
274	CA	2772	3.67613513740015e-144	4.81872155912366e-135
275	CA	2810	2.15178572913716e-41	2.82058626684245e-32
276	CA	13033	4.00595960912265e-30	5.25105939035469e-21
277	CA	47893	0	0
278	CA	9072	1.35798024128369e-55	1.7800566140682e-46
279	CA	41842	1.50196887706334e-130	1.96879862641733e-121
280	CA	43384	1.72795701907263e-96	2.26502656453839e-87
281	CA	7324	0	0
282	CA	9212	1.37125541418159e-43	1.79745786822597e-34
283	CA	34962	3.18113712520788e-268	4.16987229109561e-259
284	CA	37210	0	0
285	CA	16373	0	0
286	CA	5222	0	0
287	CA	29160	0	0
288	CA	26322	0	0
289	CA	29227	0	0
290	CA	36423	1.06845856025048e-90	1.4005481591056e-81
291	CA	43552	0	0
292	CA	48038	7.32173448952001e-26	9.59741644856428e-17
293	CA	35794	1.08026459239234e-31	1.41602364612753e-22
294	CA	32362	4.55714950534869e-179	5.97356564674709e-170
295	CA	43461	6.08588754253091e-21	7.9774536058911e-12
296	CA	28381	2.81623673774854e-108	3.69155653330591e-99
297	CA	49064	3.88659158487277e-47	5.09459036774697e-38
298	CA	20158	3.02040259061694e-53	3.95917955587782e-44
299	CA	4630	3.97907607437296e-50	5.21582013400478e-41
300	CA	12734	2.07303388776589e-18	2.71735741870364e-09
301	CA	27156	1.10753422126406e-17	1.45176899923399e-08
302	CA	1146	2.73437662485045e-59	3.584253325967e-50
303	CA	29124	0	0
304	CA	27585	0	0
305	CA	30437	0	0
306	CA	11931	2.55499722280254e-247	3.34912067724662e-238
307	CA	24326	0	0
308	CA	48261	2.50923230218027e-157	3.28913147624839e-148
309	CA	2438	0	0
310	CA	13638	4.42694470686651e-62	5.80289165188652e-53
311	CA	8236	9.36432842446726e-34	1.22748728159128e-24
312	CA	20013	7.32070461279861e-24	9.59606647393736e-15
313	CA	49547	4.16547640594566e-55	5.4601559004566e-46
314	CA	36797	1.02981656094338e-95	1.34989576788789e-86
315	CA	22712	0	0
316	CA	24968	1.43459618935825e-154	1.88048570792918e-145
317	CA	8263	4.23531388820156e-111	5.5516997008892e-102
318	CA	16225	5.09916775887648e-35	6.68404960505992e-26
319	CA	25111	7.14113638062192e-34	9.36068630444351e-25
320	CA	32263	0	0
321	CA	1861	7.23135796014143e-72	9.47894982144694e-63
322	CA	15666	5.94973940473976e-16	7.79898901134065e-07
323	CA	48269	2.73853068234357e-228	3.58969851382102e-219
324	CA	902	2.39859548115843e-17	3.14410741843645e-08
325	CA	8678	7.45217334568584e-54	9.76839724901392e-45
326	CA	3616	5.22955089894895e-21	6.85495737219325e-12
327	CA	36326	0	0
328	CA	5078	1.66703622120928e-272	2.18517085981292e-263
329	CA	6865	0	0
330	CA	28873	0	0
331	CA	17598	9.2235408275626e-15	1.20903267633045e-05
332	CA	6176	1.82089669695628e-102	2.3868529971305e-93
333	CA	42952	3.02088237611087e-65	3.95980846439641e-56
334	CA	46470	2.55231624143375e-64	3.34560641505589e-55
335	CA	13061	7.25335257695787e-154	9.50778062615805e-145
336	CA	42907	5.62121487473553e-13	0.000736835515913903
337	CA	29062	5.89142093574083e-172	7.72254447016991e-163
338	CA	43890	5.69219835595151e-12	0.00746140114860693
339	CA	37684	0	0
340	CA	17167	2.56782153308643e-109	3.36593093534001e-100
341	CA	23618	7.16582035667308e-109	9.39304235315142e-100
342	CA	5140	2.22705264287427e-116	2.91924703048626e-107
343	CA	47676	1.40990719433238e-93	1.84812308028965e-84
344	CA	16090	7.74577956869661e-15	1.01532597700679e-05
345	CA	27955	1.64056868480165e-22	2.15047689902602e-13
346	ZN	26020	0	0
347	ZN	29699	0	0
348	ZN	46844	0	0
349	ZN	8383	0	0
350	ZN	26991	7.7409902963791e-235	1.01469819350846e-225
351	ZN	28710	0	0
352	ZN	3993	1.86201884393878e-92	2.44075639535055e-83
353	ZN	719	0	0
354	ZN	49862	0	0
355	ZN	32801	3.09266151447054e-12	0.00405389741068951
356	ZN	32023	9.55666641151883e-122	1.25269917316225e-112
357	ZN	12519	2.41821210347879e-20	3.16982111974481e-11
358	ZN	6081	1.16666093015122e-19	1.52927299084082e-10
359	ZN	6854	0	0
360	ZN	4431	0	0
361	ZN	4881	0	0
362	ZN	10151	0	0
363	ZN	41280	0	0
364	ZN	4897	0	0
365	ZN	10762	0	0
366	ZN	24883	0	0
367	ZN	28426	0	0
368	ZN	31326	0	0
369	ZN	41755	7.04055663811144e-181	9.22884518448154e-172
370	ZN	43452	5.11797747778406e-306	6.7087056078001e-297
371	ZN	92	0	0
372	ZN	21316	0	0
373	ZN	44557	0	0
374	ZN	43601	0	0
375	ZN	24967	7.99482537927626e-181	1.04797119737533e-171
376	ZN	13253	0	0
377	ZN	13247	0	0
378	ZN	19308	1.7092289924558e-51	2.24047764502229e-42
379	ZN	32475	2.41491909495927e-96	3.16550460510259e-87
380	ZN	24294	0	0
381	ZN	8831	0	0
382	ZN	12563	0	0
383	ZN	11715	1.05201721320578e-294	1.37899664630639e-285
384	ZN	14258	2.33891504294398e-177	3.06587759185686e-168
385	ZN	30386	0	0
386	ZN	13508	2.7088137164538e-318	3.5507451623112e-309
387	ZN	27977	5.44403579416087e-27	7.1361067179148e-18
388	ZN	28271	4.67025800079217e-31	6.12182960471982e-22
389	ZN	38852	0	0
390	ZN	2213	0	0
391	ZN	24118	0	0
392	ZN	15981	0	0
393	ZN	18893	0	0
394	ZN	3772	0	0
395	ZN	14767	0	0
396	ZN	8832	5.67882296495832e-291	7.44386852738067e-282
397	ZN	39488	1.06381107615128e-220	1.39445618180132e-211
398	ZN	7833	1.81377699212325e-140	2.37752040355295e-131
399	ZN	14565	0	0
400	ZN	2789	0	0
401	ZN	8602	0	0
402	ZN	1765	0	0
403	ZN	11403	0	0
404	ZN	15282	0	0
405	ZN	7065	4.6632426708802e-204	6.1126338270273e-195
406	ZN	11831	0	0
407	ZN	11213	0	0
408	ZN	11134	0	0
409	ZN	12016	0	0
410	ZN	8128	0	0
411	ZN	49183	5.80429603982947e-26	7.60834012278528e-17
412	ZN	44483	0	0
413	ZN	5022	0	0
414	ZN	8773	0	0
415	ZN	30381	0	0
416	ZN	7006	0	0
417	ZN	21408	0	0
418	ZN	6476	0	0
419	ZN	7356	0	0
420	ZN	10267	0	0
421	ZN	13182	0	0
422	ZN	7382	0	0
423	ZN	139	0	0
424	ZN	43788	0	0
425	ZN	3583	0	0
426	ZN	47446	0	0
427	ZN	9608	0	0
428	ZN	3652	7.79272792246122e-252	1.02148002292717e-242
429	ZN	20422	7.76133786821761e-264	1.01736537736948e-254
430	ZN	2861	3.2207305220528e-293	4.22177178549519e-284
431	ZN	18577	5.59330811803719e-139	7.33177465131727e-130
432	ZN	6302	1.28572866807488e-40	1.68534839456892e-31
433	ZN	35603	4.50173290628309e-37	5.90092491111853e-28
434	ZN	48014	0	0
435	ZN	9316	8.82727818209599e-62	1.15709009855743e-52
436	ZN	26541	4.02205005119379e-113	5.27215093275072e-104
437	ZN	25663	0	0
438	ZN	2364	2.06550684872485e-171	2.7074908866128e-162
439	ZN	6783	0	0
440	ZN	24453	8.76046929409018e-203	1.14833271024221e-193
441	ZN	7370	0	0
442	ZN	7417	0	0
443	ZN	5180	0	0
444	ZN	8194	0	0
445	ZN	1336	6.88474373095439e-260	9.02460377690413e-251
446	ZN	1348	0	0
447	ZN	7196	0	0
448	ZN	6655	0	0
449	ZN	3215	0	0
450	ZN	11817	5.40871091340058e-93	7.08980244504918e-84
451	ZN	3188	0	0
452	ZN	13693	6.97946926515337e-103	9.14877113114534e-94
453	ZN	13426	0	0
454	ZN	23638	0	0
455	ZN	34157	0	0
456	ZN	12699	0	0
457	ZN	33748	0	0
458	ZN	14532	3.37182006418823e-124	4.41982175015481e-115
459	ZN	456	0	0
460	ZN	14024	1.56719269716368e-207	2.05429478375069e-198
461	ZN	44964	1.21744594109172e-252	1.59584258579657e-243
462	ZN	24032	1.16713674746867e-36	1.52989669782658e-27
463	ZN	9419	0	0
464	ZN	43098	0	0
465	ZN	32675	5.53408827891174e-197	7.25414858348903e-188
466	ZN	11863	1.92705807085268e-302	2.52601058574476e-293
467	ZN	18325	0	0
468	ZN	10661	0	0
469	ZN	7507	0	0
470	ZN	47828	0	0
471	ZN	14786	0	0
472	ZN	3768	0	0
473	ZN	8129	0	0
474	ZN	4146	0	0
475	ZN	2481	0	0
476	ZN	49106	0	0
477	ZN	16493	3.23299348362166e-31	4.23784622103195e-22
478	ZN	3034	8.97481341227563e-120	1.17642919159468e-110
479	ZN	29399	4.45257737637314e-112	5.83649125923306e-103
480	ZN	7733	1.55782156555569e-27	2.0420109932411e-18
481	ZN	5863	0	0
482	ZN	14469	3.41473418752219e-315	4.47607409223996e-306
483	ZN	37406	0	0
484	ZN	6638	2.70067286589115e-99	3.54007403879435e-90
485	ZN	10179	0	0
486	ZN	3900	0	0
487	ZN	6534	1.99791834887487e-205	2.61889507900431e-196
488	ZN	10412	1.06063731226799e-187	1.39029597444323e-178
489	ZN	12915	1.82758143028552e-290	2.39561542489951e-281
490	ZN	11209	1.08444276168625e-231	1.42150044001615e-222
491	ZN	49197	2.73483555737579e-285	3.5848549001669e-276
492	ZN	45469	3.28787585970466e-42	4.30978669083582e-33
493	ZN	4347	0	0
494	ZN	24825	0	0
495	ZN	3722	0	0
496	ZN	9449	0	0
497	ZN	2326	3.78453282673171e-191	4.96081053654645e-182
498	ZN	11736	0	0
499	ZN	44185	0	0
500	ZN	1637	7.25669736226805e-118	9.51216501043185e-109
501	ZN	4170	6.07694868187708e-129	7.96573644127753e-120
502	ZN	15106	0	0
503	ZN	44237	2.71464850210211e-74	3.55839346857458e-65
504	ZN	15636	2.68218236649898e-263	3.51583647278282e-254
505	ZN	29063	6.0307468774079e-36	7.90517456774872e-27
506	ZN	43740	0	0
507	ZN	6049	0	0
508	ZN	32941	3.43388291176634e-215	4.50117446719795e-206
509	ZN	45416	0	0
510	ZN	1436	3.17675670050401e-164	4.16413037841566e-155
511	ZN	9904	5.71286093242886e-277	7.48848589903558e-268
512	ZN	28431	3.5516186107849e-132	4.65550381852329e-123
513	ZN	7791	0	0
514	ZN	2784	4.07526109261894e-206	5.34190059725304e-197
515	ZN	47278	1.36463490269102e-22	1.78877962320514e-13
516	ZN	5855	0	0
517	ZN	10282	0	0
518	ZN	18240	0	0
519	ZN	4587	3.52897963635365e-92	4.62582838220473e-83
520	ZN	8937	1.14247281652347e-102	1.49756692448141e-93
521	ZN	48168	0	0
522	ZN	42338	7.7259943999941e-154	1.01273251361618e-144
523	ZN	45987	7.6677437041782e-34	1.00509694328836e-24
524	ZN	3296	0	0
525	ZN	8612	0	0
526	ZN	7824	5.94319049687191e-15	7.79040462519814e-06
527	ZN	18142	3.80081468928456e-14	4.98215299518131e-05
528	ZN	10178	0	0
529	ZN	4747	0	0
530	ZN	21929	3.30173549912362e-95	4.32795407064467e-86
531	ZN	9538	1.79106555699396e-11	0.0234774998489158
532	ZN	26102	9.48371941637623e-35	1.24313719448006e-25
533	ZN	21125	0	0
534	ZN	6194	0	0
535	ZN	1545	2.39314722662796e-31	3.13696578174892e-22
536	ZN	29915	0	0
537	ZN	14544	2.06856176824232e-70	2.71149531136597e-61
538	ZN	30854	1.12821141947436e-87	1.47887291600369e-78
539	ZN	4391	2.34361808971049e-89	3.07204240136476e-80
540	ZN	43553	9.25642208039459e-17	1.21334278996856e-07
541	ZN	45298	8.2922029739289e-72	1.08695180535065e-62
542	ZN	361	0	0
543	ZN	43836	5.56172247869338e-19	7.29037182047021e-10
544	ZN	8388	6.38964787124991e-15	8.37562624919602e-06
545	ZN	42579	3.04563639718506e-268	3.99225632895167e-259
546	ZN	2307	4.56149501914988e-112	5.97926179780157e-103
547	ZN	42055	6.80496764208267e-202	8.920032332988e-193
548	ZN	10556	2.83704108601937e-126	3.71882711988372e-117
549	ZN	12826	6.79127990866856e-67	8.90209028961015e-58
550	ZN	17913	1.23749492012248e-283	1.62212302541127e-274
551	ZN	221	6.05148392539037e-12	0.00793235693630995
552	ZN	30068	2.41934384569579e-80	3.17130462087211e-71
553	ZN	8558	1.1936381282993e-65	1.56463502228475e-56
554	ZN	24115	5.98165338903001e-195	7.84082224063965e-186
555	ZN	4404	1.72600084288989e-21	2.26246238558607e-12
556	ZN	5038	3.83324559592307e-98	5.02466381242821e-89
557	ZN	2285	2.98007794100647e-129	3.90632152667613e-120
558	ZN	6762	1.14033388729878e-115	1.49476319067315e-106
559	ZN	36057	2.80414954009525e-14	3.6757124911953e-05
560	ZN	31905	2.71104220357472e-30	3.55366628967253e-21
561	ZN	4430	7.2414124028134e-13	0.000949212930420737
562	ZN	5236	2.32667481037669e-154	3.04983294976506e-145
563	ZN	4684	0	0
564	ZN	49045	2.34898971485944e-16	3.0790835913497e-07
565	ZN	7023	1.43665003468246e-31	1.88317791275108e-22
566	ZN	6560	8.16658415860996e-74	1.07048554197936e-64
567	ZN	23	8.73979762591276e-15	1.14562304344851e-05
568	ZN	7211	5.79725955611678e-23	7.59911661643977e-14
569	ZN	6174	1.7747636738282e-30	2.32638128299976e-21
570	ZN	25780	6.43983630320099e-77	8.44141384133343e-68
571	HEM	34266	0	0
572	HEM	29584	5.95544739045427e-83	7.8064711067462e-74
573	HEM	11104	0	0
574	HEM	3033	1.10505378816568e-59	1.44851761809582e-50
575	HEM	25967	5.09162671075961e-177	6.67416470970625e-168
576	HEM	44514	4.30039563513818e-100	5.63700962703374e-91
577	HEM	48088	4.72047123910594e-248	6.18764971333179e-239
578	HEM	19073	1.17037012763065e-140	1.53413505091018e-131
579	HEM	39147	0	0
580	HEM	32479	2.40594015065601e-123	3.15373489836573e-114
581	HEM	8380	1.51870616452146e-58	1.99073806142208e-49
582	HEM	29542	4.68443277266595e-129	6.14041006388981e-120
583	HEM	1070	2.49945113870938e-24	3.27631021110747e-15
584	HEM	16481	9.24838943803439e-12	0.0121228986167645
585	HEM	22006	0	0
586	HEM	24888	6.09409494018401e-280	7.98821196012376e-271
587	HEM	34223	9.94164484081305e-15	1.30316260248954e-05
588	HEM	9244	0	0
589	HEM	1500	1.39473636878449e-255	1.82823698214446e-246
590	HEM	19415	0	0
591	HEM	29641	8.28918929057607e-145	1.08655676816072e-135
592	HEM	18567	0	0
593	HEM	35422	0	0
594	HEM	5749	4.46880641947246e-311	5.85776448150147e-302
595	HEM	44154	2.73125752882052e-106	3.58016477787978e-97
596	HEM	32180	8.65217029418485e-50	1.13413674882702e-40
597	HEM	11276	1.20595634137582e-71	1.58078188215337e-62
598	HEM	12604	0	0
599	HEM	10080	4.67545871569369e-60	6.12864676352441e-51
600	HEM	41038	1.07064866541829e-53	1.40341897494735e-44
601	HEM	5199	8.87034785089631e-31	1.16273572185025e-21
602	HEM	42127	2.98577973233655e-109	3.91379550240905e-100
603	HEM	22164	6.02517575811475e-40	7.89787187847235e-31
604	HEM	42788	5.3336249370799e-22	6.99137885631784e-13
605	HEM	43763	2.063528906986e-15	2.70489817711126e-06
606	HEM	16329	3.35086592214388e-37	4.39235481212123e-28
607	HEM	28102	1.96858748464946e-22	2.5804478341376e-13
608	HEM	11508	2.38222076360019e-24	3.1226432443587e-15
609	HEM	4710	3.08159623263511e-23	4.039392907959e-14
610	HEM	3713	0	0
611	HEM	47712	9.28658483056229e-59	1.21729655905167e-49
612	HEM	19230	6.76187471968565e-56	8.86354561896937e-47
613	HEM	49321	0	0
614	HEM	15612	0	0
615	HEM	46115	0	0
616	HEM	41757	1.05716782638175e-35	1.38574813117463e-26
617	HEM	38649	4.58561667218271e-44	6.01088074682452e-35
618	HEM	24426	0	0
619	HEM	14114	2.97169450240005e-120	3.89533241587295e-111
620	HEM	5358	0	0
621	HEM	44533	1.54061818036383e-108	2.01946059179623e-99
622	HEM	36150	7.28653869205193e-73	9.55128137960979e-64
623	HEM	14991	1.43502776284832e-56	1.88105141958102e-47
624	HEM	33608	4.4211652987704e-43	5.79531593517568e-34
625	HEM	42074	3.35538672298297e-11	0.0439828073150493
626	HEM	13126	9.73527692804212e-239	1.27611165160736e-229
627	HEM	39814	5.25543597817001e-47	6.88888784118857e-38
628	HEM	29255	2.49554683583364e-160	3.27119240456949e-151
629	HEM	31808	2.13872995593944e-259	2.80347260441507e-250
630	HEM	20502	0	0
631	HEM	23904	5.77757400154054e-69	7.57331255791244e-60
632	HEM	19323	3.77078161542324e-28	4.94278528559143e-19
633	HEM	12112	8.23055092315972e-72	1.0788703813795e-62
634	HEM	13981	2.13148807781512e-18	2.7939798646376e-09
635	HEM	6302	7.05231645262603e-12	0.00924426008888923
636	HEM	21009	5.43474663559055e-23	7.12393037863568e-14
637	HEM	5848	8.72949321244547e-37	1.144272328704e-27
638	HEM	32972	6.36302815790471e-28	8.34073281307362e-19
639	HEM	5182	1.9040512603833e-16	2.49585298558268e-07
640	HEM	44988	5.48861219414481e-13	0.000719453799195732
641	HEM	3135	1.75628113927234e-52	2.30215415739018e-43
642	HEM	18251	4.81165189129775e-21	6.30717039417444e-12
643	HEM	28319	4.66854723310912e-35	6.1195871101409e-26
644	HEM	47244	0	0
645	HEM	1600	9.02585287900077e-30	1.18311950545645e-20
646	HEM	41383	1.89938003082151e-17	2.48972988244428e-08
647	HEM	31053	4.88491899978655e-13	0.000640320978936906
648	HEM	21557	2.04112425878448e-17	2.67552989839515e-08
649	HEM	16251	5.86763677786917e-14	7.69136791380891e-05
650	HEM	35409	0	0
651	HEM	36220	1.14928042967006e-61	1.5064904245731e-52
652	HEM	40676	7.79490368383337e-24	1.02176522430959e-14
653	HEM	14735	1.18325350353102e-29	1.55102273291454e-20
654	HEM	48760	2.96471338207091e-125	3.88618148050754e-116
655	HEM	3779	0	0
656	HEM	42583	7.47340913653991e-72	9.79623337564932e-63
657	HEM	38100	6.71607772441991e-74	8.8035143741479e-65
658	HEM	25227	9.92200143688847e-110	1.30058772179425e-100
659	HEM	7187	1.65086588069423e-23	2.16397458558854e-14
660	HEM	27806	1.91196264538961e-16	2.50622332292545e-07
661	HEM	7891	1.72369593866952e-44	2.25944108978401e-35
662	HEM	37992	8.83650371448437e-17	1.15829939228992e-07
663	HEM	40883	1.02722065901451e-11	0.0134649302883656
664	HEM	9996	5.72942897491527e-36	7.51020348572315e-27
665	HEM	39159	1.56691269824196e-12	0.00205392775784164
666	HEM	39059	1.31371656291095e-12	0.00172203525922441
667	HEM	3953	1.20230827735761e-225	1.57599995655038e-216
668	HEM	44493	0	0
669	HEM	1264	8.88149092366414e-307	1.16419636905103e-297
670	HEM	40505	1.81527590678514e-147	2.37948519867787e-138
671	HEM	46819	9.41010512390125e-13	0.00123348774567172
672	HEM	30997	2.03498482540118e-51	2.6674822562658e-42
673	HEM	16537	2.1123627877758e-114	2.76891020751335e-105
674	HEM	34796	6.69744373972821e-17	8.77908872590315e-08
675	HEM	37973	7.03587822334126e-26	9.22271266288672e-17
676	HEM	43476	8.48038541948709e-14	0.000111161898361171
677	HEM	13021	1.54838288871875e-12	0.00202963866364389
678	HEM	7624	1.62875724554619e-27	2.13499432429542e-18
679	HEM	35946	1.89678875790545e-170	2.48633321115787e-161
680	HEM	46469	1.79871067608704e-86	2.35777129771578e-77
681	HEM	28541	1.17342248570584e-42	1.53813611809444e-33
682	HEM	45506	1.63730523536077e-28	2.14619913077482e-19
683	HEM	46663	9.59026781904151e-40	1.25710368553176e-30
684	HEM	15999	3.11824637684655e-34	4.08743435188197e-25
685	HEM	31188	1.28165015770628e-12	0.00168000223478216
686	HEM	25882	4.13804320831206e-32	5.42419613947616e-23
687	FAD	9820	3.78062255290238e-18	4.95568490321165e-09
688	FAD	45632	1.54537036877648e-38	2.02568981675701e-29
689	FAD	40467	8.27356481076708e-28	1.08450869280735e-18
690	FAD	46789	2.90660051329027e-12	0.00381000644254258
691	FAD	38151	1.20984262756913e-12	0.00158587607221024
692	FAD	8589	6.63602714501591e-29	8.69858312478496e-20
693	FAD	24685	0	0
694	FAD	31526	0	0
695	FAD	4775	6.50228956186892e-60	8.52327831386573e-51
696	FAD	44528	2.04803142891763e-145	2.68458389896617e-136
697	FAD	24618	4.85512718863354e-42	6.36415832980006e-33
698	FAD	19403	5.18836382762141e-23	6.80096887037132e-14
699	FAD	8971	1.63495171477497e-33	2.14311410806408e-24
700	FAD	37778	6.98394542094482e-39	9.15463852927083e-30
701	FAD	21360	2.4166736797028e-11	0.0316780453560431
702	FAD	36926	0	0
703	FAD	28580	0	0
704	FAD	5908	0	0
705	FAD	3595	0	0
706	FAD	39369	4.00032695072554e-309	5.24367603489063e-300
707	FAD	22054	3.32244471456229e-249	4.35509995597723e-240
708	FAD	22014	2.45154358023185e-16	3.21351241498403e-07
709	FAD	31834	4.93890757568393e-66	6.47397865528379e-57
710	FAD	21219	4.50092153113178e-41	5.89986135094242e-32
711	FAD	14540	2.33697500997009e-68	3.06333457361426e-59
712	FAD	21249	8.20785729248304e-32	1.07589567334214e-22
713	FAD	524	0	0
714	FAD	21570	0	0
715	FAD	41585	6.47864768362429e-135	8.49228825932814e-126
716	FAD	5662	0	0
717	FAD	46087	0	0
718	FAD	11246	6.44884854476529e-38	8.45322719451518e-29
719	FAD	27731	8.90064010160423e-77	1.16670646601783e-67
720	FAD	31165	1.54602591584201e-44	2.02654911562922e-35
721	FAD	7050	1.70111256757343e-101	2.22983853897698e-92
722	FAD	35264	7.90156663468838e-23	1.03574673047392e-13
723	FAD	16266	1.53724757617746e-163	2.01504236383316e-154
724	FAD	42822	1.72636741934547e-27	2.26294289835384e-18
725	FAD	28967	1.84438748626161e-17	2.41764500249363e-08
726	FAD	23895	4.96749211816967e-13	0.000651144761275827
727	FAD	47580	4.97751403455145e-29	6.52458445967157e-20
728	FAD	49577	4.24926037623327e-16	5.56998092289019e-07
729	FAD	11342	8.98306010678492e-41	1.17751017809649e-31
730	FAD	45314	1.36247568908054e-36	1.7859493003833e-27
731	FAD	32256	8.76250968945474e-31	1.14860016768772e-21
732	FAD	10154	3.36344065284414e-104	4.40883791833489e-95
733	FAD	22740	2.04483709135991e-161	2.68039672339149e-152
734	FAD	19716	0	0
735	FAD	28920	0	0
736	FAD	7573	1.25674879741973e-221	1.64736123623901e-212
737	FAD	33435	0	0
738	FAD	4204	8.39591797956689e-157	1.1005468913579e-147
739	FAD	42816	2.43488149283837e-70	3.19167155311632e-61
740	FAD	39832	1.55454490778886e-66	2.03771591135951e-57
741	FAD	19266	7.89189522043555e-159	1.03447899001756e-149
742	FAD	44691	2.65964465318897e-50	3.48629377074356e-41
743	FAD	40780	2.14103454201915e-14	2.80649348319457e-05
744	FAD	41226	2.56669803771603e-162	3.36445824427709e-153
745	FAD	48142	1.04721122359598e-57	1.37269689809798e-48
746	FAD	1190	1.69143390558765e-106	2.21715163399901e-97
747	FAD	20836	2.19394967346656e-120	2.87585526538679e-111
748	FAD	6717	5.47815914279722e-118	7.18083600821498e-109
749	FAD	31273	6.80741543823287e-46	8.92324093322724e-37
750	FAD	13145	3.84439711314759e-34	5.03928135353e-25
751	FAD	4554	2.06243841493202e-157	2.70346874718712e-148
752	FAD	19199	7.91129840002143e-57	1.03702238182149e-47
753	FAD	17591	1.28172214278003e-14	1.68009659367101e-05
754	FAD	31976	5.06000328267052e-161	6.63271234492347e-152
755	FAD	46949	1.94505066603889e-26	2.54959549301498e-17
756	FAD	26309	2.99500779932101e-90	3.92589176211253e-81
757	FAD	36144	3.13535753327169e-80	4.10986385876502e-71
758	FAD	42366	0	0
759	FAD	25624	9.10836398664306e-169	1.19393515935388e-159
760	FAD	188	3.00400498356993e-58	3.9376853779866e-49
761	FAD	42513	0	0
762	FAD	18998	1.97479894559171e-81	2.5885898908459e-72
763	FAD	43662	0	0
764	FAD	3367	0	0
765	FAD	42654	0	0
766	FAD	31611	2.32311423696902e-103	3.04516570789253e-94
767	FAD	19905	4.35256404029603e-33	5.70539259154494e-24
768	FAD	47165	4.84288429003617e-32	6.3481101930444e-23
769	FAD	20134	1.56830396010978e-16	2.05575144040669e-07
770	FAD	41266	3.83093469147515e-27	5.02163465145667e-18
771	FAD	40313	7.33221132313384e-273	9.6111496063834e-264
772	FAD	42581	5.26330945164281e-101	6.89920848364334e-92
773	FAD	11260	1.91651918252874e-183	2.51219608587529e-174
774	FAD	39916	5.72508590485806e-35	7.50451053795729e-26
775	FAD	30539	1.39860427131887e-64	1.83330707468306e-55
776	FAD	5724	1.78938333737594e-29	2.34554491145506e-20
777	FAD	10121	1.2330695301649e-292	1.6163221717432e-283
778	FAD	28125	8.59032411256569e-31	1.1260298779537e-21
779	FAD	13009	2.27915261492209e-17	2.9875402920648e-08
780	FAD	5036	4.32958289128459e-69	5.67526862872643e-60
781	FAD	32745	0	0
782	FAD	18117	1.70090561284174e-27	2.22956726025895e-18
783	FAD	22026	1.25401142249571e-20	1.64377305270692e-11
784	FAD	6588	1.96531887431263e-95	2.57616330092276e-86
785	FAD	14738	3.91053761447768e-29	5.12597910749668e-20
786	FAD	26123	3.83397015917846e-43	5.02561357854103e-34
787	FAD	10611	2.0915212498615e-22	2.7415908723096e-13
788	FAD	28302	2.47000623965824e-98	3.23771348803807e-89
789	FAD	46976	5.01852660290506e-120	6.57834422092462e-111
790	FAD	25296	8.05335617085074e-128	1.05564348298755e-118
791	FAD	49415	3.49181791542374e-129	4.57711635744883e-120
792	FAD	15053	5.82289724255435e-175	7.63272280003892e-166
793	FAD	36882	1.10532441802709e-20	1.44887236292945e-11
794	FAD	29354	1.98570600956266e-48	2.60288699972225e-39
795	FAD	14662	2.18293956438714e-58	2.86142308375953e-49
796	FAD	10338	5.4144527733056e-13	0.000709732894314559
797	FAD	37299	2.33141462537282e-15	3.05604595550464e-06
798	FAD	9176	1.62752420769753e-116	2.13337804365217e-107
799	FAD	47283	2.51960691816855e-142	3.30273064599103e-133
800	FAD	37975	3.50364646201835e-22	4.59262135668257e-13
801	FAD	33995	2.82683382890033e-39	3.70544732613276e-30
802	FAD	48638	4.25373297759253e-16	5.5758436618238e-07
803	FAD	27546	1.23483642780613e-18	1.61863824213733e-09
804	FAD	269	4.67333899680749e-21	6.1258682108558e-12
805	FAD	47147	5.62082497388767e-135	7.3678440724811e-126
806	FAD	49889	4.44243356027352e-89	5.82319462472316e-80
807	FAD	15738	9.28153818987357e-15	1.21663503940184e-05
808	FAD	37845	3.39932000639114e-35	4.4558690007087e-26
809	FAD	28142	4.3287771400352e-17	5.67421244042768e-08
810	FAD	30654	4.91480043366266e-65	6.44237872746697e-56
811	FAD	34193	5.99453288757253e-41	7.85770484015731e-32
812	FAD	282	9.19420504027358e-17	1.20518730652276e-07
813	FAD	20314	6.30418390378237e-32	8.26359906652414e-23
814	FAD	45604	1.16968373670584e-11	0.0153323532154123
815	NAD	30994	6.63049245691583e-79	8.69132818994876e-70
816	NAD	38165	1.77634074911026e-11	0.0232844853199306
817	NAD	39456	9.62894293256622e-48	1.26217326530446e-38
818	NAD	22336	2.56510917553721e-221	3.36237554487965e-212
819	NAD	6518	1.63880746593357e-186	2.14816827243512e-177
820	NAD	11719	4.46205103855975e-25	5.84890944804174e-16
821	NAD	45981	0	0
822	NAD	15527	0	0
823	NAD	11427	0	0
824	NAD	40442	2.79310900164413e-49	3.66124042238654e-40
825	NAD	9736	1.45298211035865e-46	1.90458619134384e-37
826	NAD	24279	0	0
827	NAD	48513	3.53495443728472e-18	4.63366022216216e-09
828	NAD	48793	1.24675827475929e-72	1.63426554058817e-63
829	NAD	5370	5.28149004922807e-102	6.92303982668907e-93
830	NAD	2536	2.69583595245543e-42	3.53373375526799e-33
831	NAD	24685	0	0
832	NAD	24657	2.03924276145306e-70	2.67306360936728e-61
833	NAD	31526	1.60453874100838e-51	2.10324842117048e-42
834	NAD	44528	7.73626199414675e-184	1.01407840204124e-174
835	NAD	35566	9.20654909104423e-20	1.20680537934523e-10
836	NAD	19656	1.07101501806625e-44	1.40389919434545e-35
837	NAD	1181	1.12765766512628e-25	1.47814704823339e-16
838	NAD	4244	1.77995702856863e-42	2.33318879401787e-33
839	NAD	22036	7.69124560543621e-136	1.00817760039261e-126
840	NAD	2623	0	0
841	NAD	46877	2.76319598823675e-70	3.62203008946433e-61
842	NAD	45005	0	0
843	NAD	35218	1.50928750585332e-42	1.97839197187808e-33
844	NAD	30638	0	0
845	NAD	1042	0	0
846	NAD	1886	0	0
847	NAD	6375	0	0
848	NAD	14671	3.46799472540437e-137	4.54588863728546e-128
849	NAD	12693	4.11732964415306e-107	5.39704455378938e-98
850	NAD	22254	0	0
851	NAD	13330	0	0
852	NAD	47530	1.64159324563817e-21	2.15181990552796e-12
853	NAD	17990	7.08777435543539e-15	9.2907387286352e-06
854	NAD	2922	4.06198254278732e-123	5.32449491657047e-114
855	NAD	22273	6.7967938499806e-117	8.9093180293104e-108
856	NAD	1329	6.54116907385314e-46	8.57424203951893e-37
857	NAD	24734	3.74522066331423e-140	4.90927968626068e-131
858	NAD	3057	3.57359228350818e-117	4.68430716946856e-108
859	NAD	31956	7.64956993882649e-211	1.00271470456107e-201
860	NAD	22087	7.51865962225794e-231	9.85554824927078e-222
861	NAD	26581	0	0
862	NAD	32724	1.91115475067132e-32	2.50516432494224e-23
863	NAD	20793	7.23288454905713e-84	9.48095089231215e-75
864	NAD	45185	7.67921461370279e-34	1.00660056372022e-24
865	NAD	8320	3.02534873936557e-158	3.96566302634853e-149
866	NAD	47523	7.43949691840543e-134	9.75178083771627e-125
867	NAD	48970	1.49858864195254e-25	1.96436777412422e-16
868	NAD	36646	2.15939104894426e-71	2.83055541029033e-62
869	NAD	1902	3.58716789200237e-154	4.70210223817091e-145
870	NAD	44964	2.05998216812817e-234	2.70024906973081e-225
871	NAD	43918	2.84087735983711e-160	3.72385575312524e-151
872	NAD	21341	6.51027080033435e-74	8.53374021595159e-65
873	NAD	43665	8.24462355072058e-67	1.08071503809876e-57
874	NAD	4658	0	0
875	NAD	17096	0	0
876	NAD	8983	3.70222661373584e-12	0.00485292257590593
877	NAD	47759	1.71052671148876e-81	2.24217871052942e-72
878	NAD	3557	1.01222218109551e-155	1.3268328460084e-146
879	NAD	21998	1.09895850280713e-269	1.44052784572119e-260
880	NAD	12510	3.7425679281584e-20	4.90580244954107e-11
881	NAD	20206	1.52644986379525e-40	2.0008885943169e-31
882	NAD	17022	1.57735217867645e-94	2.06761195267004e-85
883	NAD	38709	4.66944584852705e-15	6.1207650258937e-06
884	NAD	44105	8.13058615561882e-60	1.06576688103205e-50
885	NAD	27156	1.44908560758561e-33	1.89947860927304e-24
886	NAD	9175	2.84456031569312e-71	3.72868341536324e-62
887	NAD	27445	8.81071971670774e-26	1.15491959526607e-16
888	NAD	40513	3.44668427754403e-11	0.0451795464936035
889	NAD	46451	1.20012607103997e-196	1.57313949461515e-187
890	NAD	47728	2.29992945543407e-21	3.0147748211459e-12
891	NAD	12942	4.36913709013802e-14	5.72711674193363e-05
892	NAD	46920	1.82693979728724e-187	2.39477436475174e-178
893	NAD	43740	4.82789911355798e-35	6.32846744590269e-26
894	NAD	1190	8.0849238047616e-307	1.05978140589874e-297
895	NAD	27097	4.85899906863205e-25	6.36923363604584e-16
896	NAD	36347	3.85283895952722e-124	5.05034702593538e-115
897	NAD	13364	1.45776947039768e-232	1.91086151968981e-223
898	NAD	23271	6.45709878159491e-16	8.46404170284875e-07
899	NAD	42105	3.86179465104864e-20	5.06208625264989e-11
900	NAD	43984	6.76691936228146e-41	8.87015819634368e-32
901	NAD	26309	1.10042550880146e-36	1.44245081458604e-27
902	NAD	10165	1.04747196535425e-30	1.3730386814887e-21
903	NAD	41497	1.44620505660961e-15	1.89570274887308e-06
904	NAD	42338	1.47733643839027e-21	1.93651013351614e-12
905	NAD	45076	5.75485884863108e-105	7.54353726594071e-96
906	NAD	49389	8.2075110866805e-29	1.07585029227474e-19
907	NAD	21270	1.29401206790233e-17	1.69620637335357e-08
908	NAD	39608	1.94645411777815e-58	2.55143515420816e-49
909	NAD	35103	8.82231321881279e-23	1.15643928527885e-13
910	NAD	3863	1.93820127319619e-292	2.54061722760187e-283
911	NAD	4118	2.414983187805e-75	3.1655886187653e-66
912	NAD	8811	2.23511035068582e-44	2.92980916949839e-35
913	NAD	19454	2.40626398013527e-122	3.15415937788969e-113
914	NAD	27633	1.76229221507873e-117	2.31003354688463e-108
915	NAD	10863	7.21137504917547e-17	9.45275598463554e-08
916	NAD	9596	2.29915202027117e-11	0.0301375574990932
917	NAD	27625	8.767523420577e-58	1.14925737351252e-48
918	NAD	9239	6.53159200041219e-19	8.56168829801097e-10
919	NAD	13690	0	0
920	NAD	34490	1.0303101012953e-31	1.35054270643754e-22
921	NAD	20919	4.48321761832875e-127	5.87665485196558e-118
922	NAD	21652	1.10863937537824e-129	1.45321764836063e-120
923	NAD	17105	1.42263454406181e-285	1.86480624133772e-276
924	NAD	24282	9.92278451399244e-179	1.30069036847023e-169
925	NAD	42926	4.04939685641642e-64	5.30799744953374e-55
926	NAD	26266	1.53612655579511e-31	2.01357291701394e-22
927	NAD	49273	5.17164429264907e-13	0.000677905270553558
928	NAD	45298	1.21165272468639e-16	1.58824876899015e-07
929	NAD	37676	8.55470119868957e-24	1.12136038413267e-14
930	NAD	29192	2.304918816984e-34	3.02131493546931e-25
931	NAD	11796	1.18294540514313e-18	1.55061887389179e-09
932	NAD	28278	3.14651032798344e-98	4.12448307441224e-89
933	NAD	26187	1.43057493150494e-44	1.87521459541881e-35
934	NAD	45698	3.76550262782149e-68	4.93586552600259e-59
935	NAD	21053	7.35446588506891e-36	9.64032115024052e-27
936	NAD	23340	2.80714523692961e-33	3.67963928615271e-24
937	NAD	15641	3.97689751286923e-19	5.21296444973487e-10
938	NAD	34562	1.30769259605519e-14	1.71413897198949e-05
939	NAD	14995	1.2410455830741e-41	1.62677727654042e-32
940	NAD	22508	4.01933090208751e-57	5.26858663983679e-48
941	NAD	43468	7.57873679417028e-113	9.9342981190892e-104
942	NAD	42164	4.96876799975536e-49	6.5131200534804e-40
943	NAD	42504	6.79814310662986e-98	8.91108665093653e-89
944	NAD	31905	6.77579088118829e-15	8.88178708859621e-06
945	NAD	47320	8.7064094644928e-58	1.14124648363119e-48
946	NAD	38304	5.75520179519172e-21	7.54398680436181e-12
947	NAD	22204	4.28166817644032e-120	5.61246145195255e-111
948	NAD	30714	1.08937528575288e-11	0.0142796605109202
949	NAD	31885	2.0063011712271e-11	0.0262988338201418
950	NAP	45293	9.33667940265759e-30	1.22386301500414e-20
951	NAP	39456	4.169882808107e-35	5.46593186469606e-26
952	NAP	22336	3.6677433930619e-66	4.80772156106864e-57
953	NAP	19784	0	0
954	NAP	6518	6.58968330857084e-165	8.6378350740568e-156
955	NAP	45981	0	0
956	NAP	15527	7.05968296146954e-12	0.00925391619609229
957	NAP	11427	3.98265186866262e-81	5.22050732759003e-72
958	NAP	46789	4.16110657809644e-28	5.45442787825947e-19
959	NAP	36695	3.01484918855739e-87	3.9519000905615e-78
960	NAP	24279	0	0
961	NAP	49213	6.97230146261155e-66	9.13937549052038e-57
962	NAP	16844	2.77942762391612e-18	3.64330671011743e-09
963	NAP	5370	8.57112777942196e-19	1.12351359982685e-09
964	NAP	34986	1.02359108653854e-84	1.34173534216656e-75
965	NAP	46365	1.09332934042353e-153	1.43314907287312e-144
966	NAP	24685	3.07355827534064e-88	4.028856658159e-79
967	NAP	4775	0	0
968	NAP	44528	1.90690979837567e-72	2.4995999911025e-63
969	NAP	31129	5.36502784562013e-39	7.03254216145929e-30
970	NAP	1181	1.21928393832275e-16	1.59825185437667e-07
971	NAP	2623	0	0
972	NAP	46877	7.50031781886122e-15	9.83150559573453e-06
973	NAP	32553	1.59590900570396e-44	2.09193646173302e-35
974	NAP	35218	5.99344622556237e-28	7.85628043070006e-19
975	NAP	1886	0	0
976	NAP	6375	0	0
977	NAP	14671	2.39701868666448e-79	3.14204053750354e-70
978	NAP	12693	1.41633492589371e-13	0.000185654862709171
979	NAP	22254	0	0
980	NAP	13330	1.31150720700459e-226	1.71913920928613e-217
981	NAP	47530	3.24425802980539e-12	0.00425261192183469
982	NAP	7762	3.57236205606129e-25	4.6826945727333e-16
983	NAP	24734	5.25610394856483e-54	6.88976342470823e-45
984	NAP	3057	2.61355005517784e-206	3.42587242471207e-197
985	NAP	31956	0	0
986	NAP	26625	1.07700127187081e-113	1.41174604686535e-104
987	NAP	22087	2.36392409572153e-225	3.0986597549951e-216
988	NAP	26581	0	0
989	NAP	32724	2.55386978866322e-18	3.34764282319866e-09
990	NAP	20793	1.14250771579324e-291	1.49761267085834e-282
991	NAP	45185	4.31454362294932e-86	5.6555549773366e-77
992	NAP	8320	3.50050507898377e-313	4.58850359452519e-304
993	NAP	47523	2.87075200721635e-106	3.7630157954025e-97
994	NAP	39112	8.81610877824762e-310	1.15562599984737e-300
995	NAP	17032	2.40710582095557e-23	3.15526287282624e-14
996	NAP	10688	7.74480992204056e-45	1.01519887457253e-35
997	NAP	4311	9.32904653199608e-23	1.22286248926066e-13
998	NAP	8516	1.34766947907464e-71	1.76654114461708e-62
999	NAP	13743	2.18252542023882e-76	2.86088021869569e-67
1000	NAP	36684	4.36972193287792e-109	5.72788336073683e-100
1001	NAP	31089	1.20394060532785e-114	1.57813963142296e-105
1002	NAP	41798	4.51693136091523e-220	5.92084722579521e-211
1003	NAP	20675	3.22348480886764e-38	4.22538213733444e-29
1004	NAP	20794	4.38436198413036e-142	5.74707371363738e-133
1005	NAP	2939	4.10101829234576e-113	5.37566344028987e-104
1006	NAP	46564	1.68672660449464e-51	2.21098124786947e-42
1007	NAP	37765	3.9693185837829e-12	0.00520302989955694
1008	NAP	16966	1.02803251303405e-200	1.34755721671883e-191
1009	NAP	1902	5.61795248806728e-61	7.36407878398281e-52
1010	NAP	15227	2.46580481614628e-119	3.2322062122445e-110
1011	NAP	43918	7.88676895115585e-15	1.03380703255755e-05
1012	NAP	49027	9.23165573537563e-12	0.0121009638807573
1013	NAP	23183	2.78309060719748e-50	3.6481081920676e-41
1014	NAP	47759	3.01252664746513e-31	3.94885567613849e-22
1015	NAP	21998	1.4256485991718e-90	1.86875710054068e-81
1016	NAP	3251	3.01257426944668e-11	0.0394891809959699
1017	NAP	20206	1.04983381427513e-31	1.37613462107988e-22
1018	NAP	34498	7.98061011313698e-84	1.04610784342196e-74
1019	NAP	7573	5.06050530880092e-68	6.63337040673224e-59
1020	NAP	44841	5.80002070910607e-45	7.60273596854197e-36
1021	NAP	46451	1.42513885922584e-50	1.86808892737093e-41
1022	NAP	46920	1.03163391556831e-66	1.35227797789498e-57
1023	NAP	1190	4.41671908903498e-15	5.78948779069576e-06
1024	NAP	6884	0	0
1025	NAP	3235	8.50248072868784e-160	1.11451526296004e-150
1026	NAP	13962	0	0
1027	NAP	26309	3.9588956074394e-29	5.18936733848685e-20
1028	NAP	17637	0	0
1029	NAP	14780	0	0
1030	NAP	30814	3.76585377981178e-90	4.93632582019823e-81
1031	NAP	7695	1.61824075177927e-50	2.12120917947703e-41
1032	NAP	40200	0	0
1033	NAP	48995	1.18818550763429e-297	1.55748766241626e-288
1034	NAP	16918	3.03516058015848e-17	3.97852450368718e-08
1035	NAP	10572	5.93969035541907e-182	7.78581659824907e-173
1036	NAP	10165	2.62127382853676e-20	3.43599683848124e-11
1037	NAP	25624	8.31264893465136e-41	1.08963188614333e-31
1038	NAP	33913	1.63861476304612e-60	2.14791567520363e-51
1039	NAP	45076	0	0
1040	NAP	26429	2.90063888361318e-122	3.80219186762115e-113
1041	NAP	36877	4.40373618756374e-24	5.77246964939215e-15
1042	NAP	49640	4.14022264399077e-59	5.427052969625e-50
1043	NAP	22805	1.09959859559793e-102	1.44136688694671e-93
1044	NAP	32439	4.02847663231157e-18	5.28057497153772e-09
1045	NAP	13983	1.62875378890878e-180	2.13498979329409e-171
1046	NAP	30619	3.35484984137238e-26	4.39757698071913e-17
1047	NAP	26077	1.51448791887931e-191	1.98520873498064e-182
1048	NAP	45809	8.92879823920956e-211	1.17039746810758e-201
1049	NAP	19454	1.0165294560944e-38	1.33247887318707e-29
1050	NAP	27633	2.99321506497853e-35	3.92354182466381e-26
1051	NAP	19938	3.4033520470458e-24	4.46115424744302e-15
1052	NAP	17105	0	0
1053	NAP	24282	0	0
1054	NAP	42926	2.67647340296706e-11	0.0350835309564262
1055	NAP	42317	2.42588904884471e-105	3.1798841508251e-96
1056	NAP	46488	3.99277149102267e-52	5.23377224865902e-43
1057	NAP	25951	7.7473443950619e-43	1.01553109630357e-33
1058	NAP	29192	2.09795834556225e-23	2.75002869373673e-14
1059	NAP	3538	3.59008500246702e-20	4.7059260211824e-11
1060	NAP	12482	1.18137990768896e-19	1.54856680125267e-10
1061	NAP	17595	1.89010788969299e-95	2.47757584982979e-86
1062	NAP	4489	5.31176794103885e-18	6.96272844655212e-09
1063	NAP	34562	1.06567190043427e-116	1.39689537235201e-107
1064	NAP	43468	1.01409837304623e-24	1.32929218068029e-15
1065	NAP	42504	1.74354414806077e-52	2.28545835817291e-43
1066	NAP	16036	1.62895755595041e-112	2.13525689355015e-103
1067	NAP	26942	3.45629180287581e-35	4.53054830756815e-26
1068	NAP	47320	1.86041273666921e-26	2.43865109088354e-17
1069	NAP	49360	1.40791353938412e-57	1.84550977372677e-48
1070	NAP	41255	1.27787085428129e-38	1.67504827900748e-29
1071	NAP	8674	3.69127087090345e-14	4.83856165820039e-05
1072	NAP	441	3.34544283591332e-11	0.0438524616633987
1073	MG	17030	2.35875878681835e-56	3.09188900679326e-47
1074	MG	15502	1.18064427965036e-18	1.54760253129071e-09
1075	MG	24409	0	0
1076	MG	8739	0	0
1077	MG	14740	0	0
1078	MG	48814	4.19761308701312e-14	5.50228104333369e-05
1079	MG	40179	1.03408970800267e-14	1.35549705975838e-05
1080	MG	31081	2.86324567291593e-18	3.75317640333136e-09
1081	MG	24689	1.4014883773334e-110	1.83708759506971e-101
1082	MG	32801	2.15761104239668e-11	0.0282822215658619
1083	MG	6475	0	0
1084	MG	3963	1.3390636796677e-175	1.75526056063805e-166
1085	MG	46102	2.16984276527513e-121	2.8442556440769e-112
1086	MG	5706	2.19543319860602e-97	2.87779988774311e-88
1087	MG	8098	8.67619505536289e-204	1.13728594303002e-194
1088	MG	49210	1.0346380554551e-27	1.35621584010572e-18
1089	MG	46109	5.20514603757445e-125	6.82296719031547e-116
1090	MG	668	3.16803996743844e-57	4.15270438128056e-48
1091	MG	27986	1.11525704713833e-22	1.46189217102904e-13
1092	MG	6457	5.05689743661626e-218	6.62864116506158e-209
1093	MG	14069	3.56271947174226e-26	4.67005495878901e-17
1094	MG	46365	5.67476689399863e-22	7.43855178143737e-13
1095	MG	35566	3.53185575772631e-29	4.62959843622807e-20
1096	MG	27977	6.31748113586655e-18	8.28102923612503e-09
1097	MG	28271	1.29323318958108e-16	1.69518541040791e-07
1098	MG	27273	5.9002702793223e-13	0.000773414429474281
1099	MG	14088	9.86950470409316e-201	1.29370638776681e-191
1100	MG	12054	0	0
1101	MG	47589	0	0
1102	MG	9936	1.44251768567921e-60	1.89086929930317e-51
1103	MG	42991	1.20641422599352e-75	1.58138208274352e-66
1104	MG	3526	1.48651591744387e-82	1.9485427035833e-73
1105	MG	37659	3.75899877662934e-48	4.92734020068523e-39
1106	MG	14667	2.24502366328519e-207	2.94280365728501e-198
1107	MG	39429	7.62606973211543e-125	9.99634269580034e-116
1108	MG	26714	6.50410600808327e-40	8.52565933311745e-31
1109	MG	32392	2.40366394283402e-17	3.15075121814317e-08
1110	MG	33911	0	0
1111	MG	28222	0	0
1112	MG	37526	2.37735491513805e-116	3.11626503245637e-107
1113	MG	1835	3.68956026938013e-54	4.83631938142563e-45
1114	MG	30850	6.55216289796868e-36	8.5886528746223e-27
1115	MG	47975	1.31717437811325e-67	1.72656780442202e-58
1116	MG	871	0	0
1117	MG	35986	1.06038345173032e-318	1.38996321103814e-309
1118	MG	11354	0	0
1119	MG	44700	6.35691336641536e-135	8.33271747183126e-126
1120	MG	16202	0	0
1121	MG	5319	1.52714580697144e-23	2.00180084489031e-14
1122	MG	43552	2.54871513653825e-31	3.34088604402815e-22
1123	MG	48038	6.39276800458768e-52	8.37971615699867e-43
1124	MG	43700	7.25352527697046e-14	9.50800700338382e-05
1125	MG	31605	1.12280820664385e-39	1.47179032051094e-30
1126	MG	21806	5.79734428707387e-263	7.59922768278374e-254
1127	MG	47669	1.87129578809034e-148	2.45291672382463e-139
1128	MG	45021	5.46358419527591e-22	7.16173099405772e-13
1129	MG	34410	7.65634402479134e-18	1.00360265978747e-08
1130	MG	20769	2.06586666013275e-84	2.7079625316758e-75
1131	MG	45788	2.1621580318228e-63	2.83418240428054e-54
1132	MG	34449	7.66596115427532e-25	1.00486328453191e-15
1133	MG	20179	1.49735417418991e-55	1.96274961913276e-46
1134	MG	15419	1.03047372933157e-66	1.35075719200909e-57
1135	MG	43141	8.28139924569905e-138	1.08553563983458e-128
1136	MG	39242	0	0
1137	MG	27156	9.53109201902413e-309	1.24934685144747e-299
1138	MG	27590	1.76799971593935e-54	2.31751500673793e-45
1139	MG	8391	2.37003998744536e-15	3.10667653843786e-06
1140	MG	16056	5.62161864012177e-24	7.3688844195984e-15
1141	MG	38545	0	0
1142	MG	10400	3.16718067175373e-88	4.15157800630064e-79
1143	MG	44237	4.35774832569397e-15	5.71218821436129e-06
1144	MG	28298	4.74230479716397e-105	6.21626940031125e-96
1145	MG	18240	2.4530845946951e-30	3.21553239502814e-21
1146	MG	16225	3.47438809861168e-205	4.55426914674936e-196
1147	MG	25111	6.26138930387989e-158	8.20750339717123e-149
1148	MG	32263	0	0
1149	MG	46804	9.62802357534929e-15	1.26205275486956e-05
1150	MG	23391	6.61524779943636e-52	8.67134531203157e-43
1151	MG	24277	1.39587929405585e-15	1.82973514215211e-06
1152	MG	44915	1.08372912369444e-118	1.42056499486845e-109
1153	MG	48269	1.92533430700319e-18	2.52375105563667e-09
1154	MG	28016	1.05245823197946e-12	0.00137957473894805
1155	MG	49686	4.93748859030589e-21	6.47211863241257e-12
1156	MG	1372	3.52384615387175e-13	0.000461909935245355
1157	MG	38778	2.18812330009852e-73	2.86821798604023e-64
1158	MG	35632	1.33245915938466e-24	1.7466032770818e-15
1159	MG	20936	1.43041261980041e-55	1.87500183531052e-46
1160	MG	8990	0	0
1161	MG	21776	6.99019471805007e-122	9.16283018207055e-113
1162	MG	40875	5.2191927166762e-34	6.84137974395994e-25
1163	MG	33210	0	0
1164	MG	34638	1.59977563469982e-29	2.09700488490221e-20
1165	MG	12801	2.24147029408806e-140	2.93814585877714e-131
1166	MG	47408	0	0
1167	MG	1366	8.48009169379466e-36	1.11158048169941e-26
1168	MG	10556	5.36864321373786e-19	7.03728122888796e-10
1169	MG	22596	3.75663929934487e-14	4.92424736986318e-05
1170	MG	31462	5.22044248603406e-13	0.000684301795646399
1171	MG	15588	3.0626606099112e-95	4.01457186900239e-86
1172	MG	19412	1.3164377854627e-114	1.72560227003526e-105
1173	MG	29274	2.77368152857504e-153	3.63577466016118e-144
1174	MG	33687	2.23069526044159e-70	2.9240218168168e-61
1175	MG	22537	1.24529314818785e-25	1.63234503529313e-16
1176	MG	23422	5.06520022380989e-67	6.63952455703586e-58
1177	MG	30042	1.34560324128819e-25	1.76383269560862e-16
1178	MG	49979	2.10491082275659e-15	2.75914208334116e-06
1179	MG	33348	2.60241794625805e-188	3.4112803242464e-179
1180	MG	31906	1.75492261659726e-99	2.30037338974746e-90
1181	MG	29528	4.03757661807108e-13	0.000529250334085172
1182	MG	28720	3.10504106332079e-11	0.0407012467021815
1183	MG	22848	2.98779807014952e-14	3.9164411635639e-05
1184	CLA	20615	1.4919873040607e-18	1.95571466208411e-09
1185	CLA	10683	8.90855317079897e-29	1.16774372051752e-19
1186	CLA	13035	9.66813991013388e-18	1.26731125163517e-08
1187	CLA	13710	5.57208396653706e-41	7.30395378168513e-32
1188	CLA	15374	1.36276122014663e-18	1.78632357789284e-09
1189	CLA	23956	2.27297851144464e-18	2.97944720396464e-09
1190	CLA	11419	1.49156631624804e-37	1.95516282626384e-28
1191	CLA	20370	4.33328472534274e-175	5.68012103673581e-166
1192	CLA	22268	3.86592382213683e-24	5.06749881910904e-15
1193	CLA	1460	4.18972554166276e-47	5.49194195529482e-38
1194	CLA	31421	7.81799174272446e-73	1.02479163446532e-63
1195	CLA	22784	2.06143144355417e-32	2.70214879715632e-23
1196	CLA	13339	3.88430095588428e-34	5.09158778408825e-25
1197	CLA	38902	1.38095481860739e-35	1.81017196264044e-26
1198	CLA	1660	2.04348346431134e-160	2.67862237299409e-151
1199	CLA	3769	6.33108060958478e-21	8.29885558764624e-12
1200	CLA	32942	3.247365044191e-46	4.25668463315917e-37
1201	CLA	43817	2.56885637619473e-93	3.36728741996581e-84
1202	CLA	25613	5.91975563928637e-43	7.75968593579699e-34
1203	CLA	24086	6.84343084406521e-12	0.00897045035455107
1204	CLA	7187	4.36626104173725e-12	0.0057233467835627
1205	CLA	27468	6.79031271805323e-12	0.00890082248467489
1206	CLA	30719	9.98242374929063e-17	1.30850795020104e-07
1207	CLA	36682	1.34718050396483e-11	0.0176590019024096
1208	CLA	24031	1.20824539139195e-24	1.58378239607638e-15
1209	CLA	39434	1.02024601975844e-11	0.0133735058893864
1210	CLA	40508	8.49931648986187e-155	1.11410049078004e-145
1211	CLA	39159	1.24740303091655e-99	1.63511069460978e-90
1212	CLA	49508	5.18856038182198e-13	0.000680122651594974
1213	CLA	41756	1.70774860654364e-19	2.23853713760236e-10
1214	CLA	10434	1.61847834287541e-26	2.12152061670511e-17
1215	CLA	36102	2.99574643852544e-46	3.92685997914638e-37
1216	CLA	3014	5.93542479437946e-99	7.78022525022321e-90
1217	CLA	45734	3.04991854471995e-84	3.99786941875236e-75
1218	CLA	28043	2.60019393925533e-105	3.40836506947717e-96
1219	CLA	26569	4.30341817866132e-78	5.64097161294937e-69
1220	CLA	37973	2.93164253280625e-14	3.84283181887273e-05
1221	CLA	6932	2.78350819798738e-83	3.64865557503014e-74
1222	CLA	5661	7.47607149384641e-12	0.00979972322519822
1223	CLA	18411	5.30469209454382e-60	6.95345334300443e-51
1224	CLA	25331	1.61159613843877e-45	2.11249934146532e-36
1225	CLA	35003	4.10015991411844e-40	5.37453826792399e-31
1226	CLA	22250	2.94771516160353e-43	3.86390001141802e-34
1227	CLA	26202	5.47390992358732e-19	7.17526608125341e-10
1228	CLA	39406	2.36807190395072e-28	3.10409675123982e-19
1229	CLA	33415	0	0
1230	CLA	691	2.66517092724481e-21	3.49353767635072e-12
1231	CLA	24354	1.00250673617368e-27	1.31409772552139e-18
1232	CLA	16389	1.04626114086032e-36	1.3714515183744e-27
1233	CLA	1267	2.43437788864319e-18	3.19101142276153e-09
1234	CLA	30519	4.47150837364477e-92	5.86130623509192e-83
1235	CLA	22461	1.91853529727333e-14	2.51483883300572e-05
1236	CLA	36628	2.57653571914104e-33	3.37735359382291e-24
1237	CLA	29959	2.74840001474996e-31	3.60263535184883e-22
1238	CLA	18913	2.0145825450512e-14	2.64073870508959e-05
1239	CLA	637	1.23513973587185e-32	1.61903582194893e-23
1240	CLA	32957	1.15745505337062e-62	1.51720581831988e-53
1241	CLA	6471	2.61317667506439e-23	3.42538299362883e-14
1242	CLA	23901	1.4431818564728e-17	1.89173990226046e-08
1243	CLA	26033	4.43320177134577e-304	5.81109348625226e-295
1244	CLA	43080	5.83769776507453e-17	7.65212350058137e-08
1245	CLA	35541	1.06081219957337e-21	1.39052521879834e-12
1246	CLA	24362	4.53561614955764e-30	5.94533946846138e-21
1247	CLA	8781	1.41446808667842e-14	1.85410155209639e-05
1248	CLA	18473	2.24090954279253e-88	2.93741081932508e-79
1249	CLA	13881	9.13590379339901e-18	1.19754510990218e-08
1250	CLA	20571	1.27910558570079e-159	1.67666677960347e-150
1251	CLA	6939	3.07486748997648e-234	4.0305727922388e-225
1252	CLA	38275	2.05332563886266e-81	2.69152361218321e-72
1253	CLA	49416	1.53909533835022e-44	2.01746443241475e-35
1254	CLA	14850	1.73632923861357e-127	2.27600096925741e-118
1255	CLA	9030	1.27070382438359e-24	1.66565365117359e-15
1256	CLA	37172	2.38437208951231e-24	3.12546322789195e-15
1257	CLA	23060	3.03461921645849e-42	3.97781487772541e-33
1258	CLA	48205	5.64736883593931e-40	7.40263808182785e-31
1259	CLA	16072	1.99345658593374e-11	0.0261304654719779
1260	CLA	13572	2.24957537761519e-71	2.94877009843942e-62
1261	CLA	40284	7.04368904871457e-22	9.23295118546931e-13
1262	CLA	21315	9.49918509526599e-17	1.2451644540205e-07
1263	CLA	8386	1.9646899845012e-95	2.57533894469553e-86
1264	CLA	16494	2.64202403284827e-71	3.46319645251468e-62
1265	CLA	33651	4.45757693390165e-15	5.84304473856618e-06
1266	CLA	44121	4.65308403588549e-30	6.09931776773387e-21
1267	CLA	45366	8.30418664680691e-12	0.0108852263941133
1268	CLA	818	1.6738750890319e-13	0.000219413532890483
1269	CLA	35705	2.67789251875562e-173	3.51021328945749e-164
1270	CLA	48091	1.18672669293344e-74	1.55557543079609e-65
1271	CLA	23532	6.20341206542751e-13	0.000813150614504995
1272	CLA	18708	6.15235167564413e-25	8.06457558023931e-16
1273	CLA	12603	1.17266805582809e-17	1.53714720245861e-08
1274	ADP	12958	3.39499190024288e-11	0.0445019566781226
1275	ADP	24409	2.60543038060843e-180	3.41522905893842e-171
1276	ADP	48511	0	0
1277	ADP	30139	1.48245072748287e-264	1.94321400434488e-255
1278	ADP	46656	4.52521957831905e-263	5.93171151951612e-254
1279	ADP	49131	1.26818522759778e-29	1.66235224462108e-20
1280	ADP	14740	0	0
1281	ADP	32518	7.02791688454436e-13	0.00092122768455225
1282	ADP	20672	1.42005945203346e-13	0.000186143078015092
1283	ADP	26048	4.67915242025155e-12	0.00613348851528835
1284	ADP	44274	6.51719766601902e-14	8.54282003368524e-05
1285	ADP	48492	5.28459030323258e-13	0.00069271036764258
1286	ADP	3291	1.242902084412e-18	1.62921080052339e-09
1287	ADP	27230	1.70805675009054e-12	0.00223894105582007
1288	ADP	8359	6.56650810139751e-26	8.60745673749699e-17
1289	ADP	40444	1.00417788253376e-41	1.316288284e-32
1290	ADP	17102	0	0
1291	ADP	10710	0	0
1292	ADP	5882	1.75983857037353e-11	0.023068172802901
1293	ADP	14088	8.23263633072431e-45	1.07914373907761e-35
1294	ADP	2491	1.02415998642775e-188	1.34248106289189e-179
1295	ADP	40693	9.98911062639003e-38	1.30938447398587e-28
1296	ADP	27161	1.9067382438486e-45	2.49937511539275e-36
1297	ADP	15915	8.49281853968535e-39	1.11324873176044e-29
1298	ADP	11904	6.61756799780776e-177	8.67438665558827e-168
1299	ADP	23548	4.47768707029563e-171	5.86940534397829e-162
1300	ADP	26351	1.62504743601573e-225	2.1301314619423e-216
1301	ADP	34552	1.85993399812185e-13	0.000243802355471494
1302	ADP	34634	9.87266065716345e-25	1.29412007384012e-15
1303	ADP	14958	9.11695702325629e-68	1.19506154478964e-58
1304	ADP	29007	3.69485430999438e-39	4.84325887268188e-30
1305	ADP	33854	1.68872955614963e-151	2.21360674066585e-142
1306	ADP	33765	1.20424531745376e-175	1.57853905169333e-166
1307	ADP	23744	2.06929137596661e-246	2.7124516898285e-237
1308	ADP	31166	3.41296139828777e-176	4.47375029907556e-167
1309	ADP	36776	2.72857514212536e-49	3.57664867357056e-40
1310	ADP	17813	1.36597686197598e-59	1.79053867935956e-50
1311	ADP	22922	4.19910250024871e-89	5.50423338387627e-80
1312	ADP	11499	0	0
1313	ADP	27673	1.665001226485e-321	2.18250336458109e-312
1314	ADP	49372	7.06083939683474e-86	9.25543206529126e-77
1315	ADP	34390	3.41690961526143e-134	4.47892566873418e-125
1316	ADP	38323	0	0
1317	ADP	24578	1.1487428225068e-150	1.50578572272424e-141
1318	ADP	36348	9.33919263508187e-17	1.22419245249251e-07
1319	ADP	895	1.94478723874949e-37	2.5492501893982e-28
1320	ADP	45363	1.2819794132883e-18	1.68043382690602e-09
1321	ADP	20568	7.0667690280389e-31	9.26320469623468e-22
1322	ADP	47669	8.36784397679647e-100	1.09686691776214e-90
1323	ADP	42895	4.92426295809361e-59	6.45478231677336e-50
1324	ADP	24623	5.27167065526569e-12	0.00691016844856626
1325	ADP	27366	2.91033937213572e-25	3.8149073830825e-16
1326	ADP	20769	2.44580494242605e-15	3.20599014045351e-06
1327	ADP	46257	1.09536806746791e-14	1.43582146047442e-05
1328	ADP	20690	7.15305377146979e-150	9.37630776177866e-141
1329	ADP	38178	3.25201171969407e-74	4.26277555054605e-65
1330	ADP	45788	0	0
1331	ADP	46374	2.82424266349521e-11	0.0370205079577297
1332	ADP	43141	3.23063600315584e-35	4.23475600766349e-26
1333	ADP	43815	9.99392440637231e-83	1.31001546997798e-73
1334	ADP	39265	2.32928283307514e-13	0.000305325157686499
1335	ADP	33197	1.20191297306586e-14	1.57548178699407e-05
1336	ADP	25191	3.71771562163663e-45	4.87322575125486e-36
1337	ADP	31944	5.29096448565764e-18	6.93545903038462e-09
1338	ADP	48823	1.42742177036224e-98	1.87108139437755e-89
1339	ADP	36231	4.31103837885368e-65	5.65096026178281e-56
1340	ADP	34127	4.39940215232803e-46	5.76678854457752e-37
1341	ADP	24080	3.41204573570736e-42	4.47255003769991e-33
1342	ADP	46311	1.2308665100792e-19	1.61343442687382e-10
1343	ADP	20881	4.44532515333513e-22	5.82698495921996e-13
1344	ADP	1604	9.77715875492463e-97	1.2816015711721e-87
1345	ADP	29167	4.40418356634205e-28	5.77305607880336e-19
1346	ADP	37800	5.07353079481151e-18	6.65044436835534e-09
1347	ADP	22873	1.84558661682967e-14	2.41921683707113e-05
1348	ADP	1489	3.01181039492461e-15	3.94791680380933e-06
1349	ADP	1366	9.48288130227921e-112	1.24302733348971e-102
1350	ADP	48153	1.44801350038165e-11	0.0189807327842847
1351	ADP	2913	1.10949999249674e-13	0.000145434575549163
1352	ADP	28844	7.26992236153764e-41	9.52950049640228e-32
1353	ADP	42040	3.78813927480123e-34	4.96553791147008e-25
1354	ADP	49057	2.3794910710937e-11	0.0311906513103067
1355	ADP	43514	4.85767069405395e-30	6.36749238688638e-21
1356	ADP	40638	1.02842083241383e-15	1.34806623036964e-06
1357	ADP	39858	5.78662153144432e-22	7.58517216746831e-13
1358	ADP	29874	1.67059872901108e-18	2.18984063731224e-09
1359	ADP	20069	2.20447603790726e-58	2.8896533488015e-49
1360	ADP	40037	9.71572614057449e-13	0.00127354891118714
1361	ADP	6378	5.18763514565069e-27	6.80001370539756e-18
1362	HEC	44679	6.48771613810584e-130	8.50417529706883e-121
1363	HEC	18258	8.72460107839473e-15	1.14363106196762e-05
1364	HEC	41234	7.68915473276359e-21	1.00790352632166e-11
1365	HEC	15115	2.96852411863888e-13	0.000389117663921903
1366	HEC	20615	2.16626687474879e-54	2.83956832434345e-45
1367	HEC	3838	1.93798746640695e-20	2.54033696712551e-11
1368	HEC	16481	1.57028789122966e-15	2.05835200085995e-06
1369	HEC	15376	8.18422715397583e-21	1.07279820674709e-11
1370	HEC	31886	1.18268631868852e-83	1.55027926029277e-74
1371	HEC	12756	1.60155556987112e-239	2.09933804504545e-230
1372	HEC	33463	9.46609614482271e-29	1.24082711513305e-19
1373	HEC	26888	1.87346412461329e-123	2.45575900506841e-114
1374	HEC	2546	7.90303397613577e-17	1.03593907133199e-07
1375	HEC	14114	4.73749684427059e-43	6.20996707860744e-34
1376	HEC	42847	6.6189004861074e-207	8.67613329706274e-198
1377	HEC	2599	1.12967376298737e-77	1.48078977323272e-68
1378	HEC	814	5.23860579930508e-24	6.86682664302552e-15
1379	HEC	10637	6.15109517209992e-42	8.06292854048389e-33
1380	HEC	16451	1.16741682701828e-97	1.53026382942363e-88
1381	HEC	15846	1.0331504160176e-23	1.35426582467871e-14
1382	HEC	23726	4.74712718690796e-26	6.22259064601016e-17
1383	HEC	16405	3.17904954456403e-19	4.16713586561643e-10
1384	HEC	49383	2.22952910479295e-42	2.92249320615495e-33
1385	HEC	23229	2.0042610183893e-12	0.00262720912546594
1386	HEC	45836	6.11738569106769e-17	8.01874175275014e-08
1387	HEC	31073	1.12956647145242e-118	1.48064913421558e-109
1388	HEC	9158	5.70656380394972e-16	7.48023154830339e-07
1389	HEC	23485	4.2552763199775e-16	5.57786669333532e-07
1390	HEC	33322	1.47694512710227e-20	1.93599719803653e-11
1391	HEC	17921	3.33453839415064e-12	0.00437095249468524
1392	HEC	43476	9.23162119059223e-38	1.21009185990453e-28
1393	HEC	31044	0	0
1394	HEC	42098	2.09006892863061e-52	2.73968715240691e-43
1395	HEC	34184	2.89967154808249e-18	3.80092387272912e-09
1396	HEC	1837	2.99591824924263e-12	0.00392708519067318
1397	HEC	8163	7.07488831123402e-229	9.27384754899026e-220
1398	HEC	17546	5.16878645762799e-167	6.77530662147888e-158
1399	HEC	16857	1.86082553114943e-41	2.43919218678643e-32
1400	HEC	20610	6.11352731968134e-31	8.01368415375348e-22
1401	HEC	23929	1.63042158106062e-295	2.13717595503675e-286
1402	HEC	47173	1.31897327000175e-171	1.72892581325512e-162
1403	HEC	40333	1.89752065772131e-11	0.0248729259412122
1404	HEC	21537	1.06984643968252e-17	1.4023674079337e-08
1405	HEC	45991	6.79595309766142e-13	0.000890821596119405
1406	HEC	33572	3.62576333631402e-25	4.75269360454816e-16
1407	HEC	28174	4.12584073796241e-15	5.40820099654733e-06
1408	HEC	429	4.03257073213069e-22	5.28594156616122e-13
1409	HEC	221	8.71615220119023e-41	1.14252357311822e-31
1410	HEC	16495	9.67234777974024e-24	1.26786282417623e-14
1411	HEC	6684	4.72869963116797e-41	6.1984355872848e-32
1412	HEC	20653	9.98711965667981e-19	1.30912349531377e-09
1413	HEC	27081	2.79063658292593e-18	3.65799954659301e-09
1414	HEC	13964	1.43263403558205e-32	1.87791369347641e-23
1415	HEC	17501	3.14833167002589e-163	4.12687051117353e-154
1416	HEC	30392	8.17438600190827e-60	1.07150821685657e-50
1417	HEC	11452	3.59323784726088e-239	4.71005880754986e-230
1418	HEC	48057	4.94633773802562e-16	6.48371820024758e-07
1419	HEC	14086	8.01559167096007e-30	1.05069326753052e-20
1420	HEC	44340	2.7837297094684e-41	3.64894593490791e-32
1421	HEC	45607	1.44214269894298e-27	1.89037776223973e-18
1422	HEC	38829	7.26492307798518e-24	9.52294737620021e-15
1423	HEC	8817	2.06416303971446e-18	2.70572940581634e-09
1424	HEC	2370	1.02559512601002e-18	1.3443622608857e-09
1425	ATP	48511	0	0
1426	ATP	46656	7.83027327201673e-12	0.0102640151189822
1427	ATP	49131	2.22153933074035e-23	2.91202011552015e-14
1428	ATP	14740	2.78996441606132e-282	3.65711846229094e-273
1429	ATP	39873	3.58066765470862e-13	0.000469358164999445
1430	ATP	3153	5.1666709437963e-19	6.77253358084562e-10
1431	ATP	9627	4.61198576703645e-24	6.04544566925449e-15
1432	ATP	48814	4.89772560796926e-16	6.41999684333817e-07
1433	ATP	26048	2.18332621104188e-12	0.00286192990478252
1434	ATP	16279	3.39290411371001e-29	4.4474589724513e-20
1435	ATP	17102	0	0
1436	ATP	10710	3.39722834170152e-141	4.45312722181385e-132
1437	ATP	27161	6.58246474074067e-94	8.62837288968948e-85
1438	ATP	14958	5.71119522492812e-18	7.48630246987832e-09
1439	ATP	29007	2.59145659980922e-13	0.000339691206125394
1440	ATP	33854	6.88087486623107e-15	9.01953242311685e-06
1441	ATP	33765	2.66162683253458e-39	3.48889203495032e-30
1442	ATP	23744	1.07504198802712e-220	1.40917779435417e-211
1443	ATP	31166	3.15994181044297e-43	4.14208922099817e-34
1444	ATP	22922	2.40639805690248e-177	3.15433512730712e-168
1445	ATP	11499	3.86461553414566e-262	5.06578389968606e-253
1446	ATP	27673	1.32327733171018e-242	1.73456762841452e-233
1447	ATP	49372	1.1863030693026e-114	1.55502013991407e-105
1448	ATP	37526	9.01384138437423e-34	1.18154502448796e-24
1449	ATP	34390	9.22713115601159e-124	1.20950330084383e-114
1450	ATP	38323	2.72392216429212e-237	3.57054949501451e-228
1451	ATP	38065	2.89354996589416e-183	3.79289963015796e-174
1452	ATP	8780	3.27181907251641e-182	4.28873926365962e-173
1453	ATP	24578	1.26796800965593e-168	1.6620675127654e-159
1454	ATP	895	1.10023883377619e-52	1.44220611874783e-43
1455	ATP	33126	4.53233429624611e-17	5.94103757619816e-08
1456	ATP	15552	1.40562292873942e-16	1.84250721411331e-07
1457	ATP	1073	2.67584766170354e-27	3.50753286656935e-18
1458	ATP	28215	2.13363643079806e-46	2.79679595121999e-37
1459	ATP	42895	1.98129373987685e-39	2.5971033442621e-30
1460	ATP	20690	1.28914345841389e-82	1.68982454226521e-73
1461	ATP	38178	7.53813909197514e-91	9.88108216931948e-82
1462	ATP	45788	3.91085643333791e-305	5.12639701904177e-296
1463	ATP	25532	3.16014240855006e-30	4.14235216737723e-21
1464	ATP	24731	2.52878417891383e-21	3.31476030827332e-12
1465	ATP	31944	2.08875581652534e-11	0.0273796590947794
1466	ATP	48823	5.54323516922989e-148	7.26613843585506e-139
1467	ATP	36231	6.16441611460838e-148	8.08038978999029e-139
1468	ATP	18455	3.27762039424211e-32	4.29634370501615e-23
1469	ATP	24080	3.62283513375564e-24	4.74885528188859e-15
1470	ATP	722	4.17643376814929e-24	5.47451894085318e-15
1471	ATP	1604	3.47637565065642e-16	4.55687445355391e-07
1472	ATP	43387	1.93053476915946e-15	2.53056788313979e-06
1473	ATP	28475	4.56422599333156e-14	5.98284159116464e-05
1474	ATP	38530	8.06957049544133e-13	0.0010577688758948
1475	ATP	1366	4.77118138855932e-35	6.25412117896192e-26
1476	ATP	28844	1.36839414898821e-52	1.79370728785872e-43
1477	ATP	42040	1.0492840747923e-21	1.37541401604258e-12
1478	ATP	42293	2.33023673021277e-35	3.05450195655194e-26
1479	ATP	27189	1.84606649393519e-103	2.41984586567526e-94
1480	ATP	39077	8.19209051993605e-12	0.0107382894608783
1481	ATP	39858	1.11516725021242e-17	1.46177446415303e-08
1482	ATP	8285	1.50704654460225e-12	0.00197545449327893
1483	ATP	6465	2.72177443063158e-75	3.56773422024727e-66
1484	ATP	1352	3.38431478899359e-18	4.43619998369209e-09
1485	ATP	20641	3.34436526740295e-19	4.38383367675004e-10
1486	FMN	10323	4.98223190618351e-75	6.53076870178915e-66
1487	FMN	13553	1.28929633269815e-206	1.69002493169102e-197
1488	FMN	26405	7.78800852988223e-19	1.02086139934788e-09
1489	FMN	13247	1.74788158410711e-13	0.000229114392081048
1490	FMN	27482	0	0
1491	FMN	38004	3.43052976105733e-24	4.4967791174601e-15
1492	FMN	26847	6.48669523165198e-138	8.50283708077503e-129
1493	FMN	40430	5.60343200733956e-77	7.3450451655449e-68
1494	FMN	5808	1.41139336796803e-39	1.85007117432619e-30
1495	FMN	17800	4.93808051923537e-66	6.47289453987716e-57
1496	FMN	16226	1.06139533970031e-30	1.39128960579626e-21
1497	FMN	25001	1.08224682179508e-44	1.41862197594977e-35
1498	FMN	14551	5.66775206916894e-18	7.4293566658127e-09
1499	FMN	21287	0	0
1500	FMN	6341	5.29193958446871e-161	6.93673720147669e-152
1501	FMN	26150	2.78698273257579e-51	3.65321003619745e-42
1502	FMN	5555	4.27059660219058e-20	5.59794870105069e-11
1503	FMN	8321	7.41723457131711e-35	9.72259908898789e-26
1504	FMN	27841	8.67126082312214e-13	0.00113663915801294
1505	FMN	32700	2.61417737667729e-15	3.42669472517734e-06
1506	FMN	19403	2.24541098288978e-40	2.94331136041865e-31
1507	FMN	18140	3.03715696683349e-75	3.9811413910299e-66
1508	FMN	15567	3.63704262238917e-11	0.0476747862657548
1509	FMN	24101	4.92944452725196e-12	0.00646157437911063
1510	FMN	21360	7.83396300089782e-91	1.02688516593818e-81
1511	FMN	9222	9.34742608094999e-165	1.22527170234671e-155
1512	FMN	20496	5.59094182903386e-16	7.32867289161332e-07
1513	FMN	21236	5.05495411469368e-14	6.626093835626e-05
1514	FMN	3186	4.77260500446635e-100	6.25598727158548e-91
1515	FMN	13794	1.4831302942275e-112	1.94410478849748e-103
1516	FMN	5237	6.36834240552716e-20	8.34769879191599e-11
1517	FMN	40053	7.4518369534332e-82	9.76795630205752e-73
1518	FMN	33568	3.32857568650642e-231	4.36313650675171e-222
1519	FMN	27405	2.67000347604746e-31	3.49987223866425e-22
1520	FMN	49849	0	0
1521	FMN	33715	3.68003600101798e-214	4.82383485744156e-205
1522	FMN	24667	4.68333719765345e-148	6.13897397116333e-139
1523	FMN	21779	1.41341194659022e-39	1.85271715113661e-30
1524	FMN	7050	6.65270972872097e-55	8.72045085346108e-46
1525	FMN	16266	1.1238125751254e-12	0.00147310685863439
1526	FMN	21259	9.2052524050491e-35	1.20663540820634e-25
1527	FMN	23839	2.98996357438141e-36	3.91927973220693e-27
1528	FMN	12317	2.90318756765254e-105	3.80553271290263e-96
1529	FMN	23895	2.16358903255338e-78	2.83605817701843e-69
1530	FMN	2451	7.09334271845829e-27	9.29803780495982e-18
1531	FMN	19322	1.85346104841102e-23	2.42953873542596e-14
1532	FMN	11332	4.10231943792255e-21	5.37736899735133e-12
1533	FMN	28268	1.72773089267958e-14	2.26473015537917e-05
1534	FMN	15706	1.97764673818892e-46	2.59232281117423e-37
1535	FMN	38937	1.00748230692195e-13	0.000132061976269835
1536	FMN	7799	2.31759523654317e-102	3.03793133664586e-93
1537	FMN	26537	2.0840825691326e-195	2.73184016134278e-186
1538	FMN	2196	4.88121213381358e-23	6.39835078546602e-14
1539	FMN	2197	2.42583706018565e-30	3.1798160034739e-21
1540	FMN	18380	2.53926405089672e-68	3.32849744882264e-59
1541	FMN	48056	3.29143580176928e-30	4.31445310513639e-21
1542	FMN	30983	1.19945641815336e-17	1.57226170566529e-08
1543	FMN	42810	8.23433524780171e-12	0.0107936643514405
1544	FMN	30731	2.03847013969676e-47	2.6720508476012e-38
1545	FMN	1629	1.45997411156895e-17	1.91375138949738e-08
1546	FMN	44113	9.19659442960556e-14	0.000120550051051165
1547	FMN	40825	2.1699057780881e-265	2.84433824201984e-256
1548	FMN	35303	5.60797038460353e-25	7.35099412431489e-16
1549	FMN	36373	1.15806491787073e-17	1.51800523594326e-08
1550	FMN	19766	1.61289960767756e-20	2.11420794441049e-11
1551	FMN	33390	5.50192012383115e-34	7.21198218410207e-25
1552	FMN	20075	7.20192888418229e-15	9.44037383947429e-06
1553	FMN	41518	3.77303565420112e-20	4.94573990636791e-11
1554	FMN	44871	1.12601111981668e-120	1.47598873710365e-111
1555	FMN	42002	4.87428092245268e-13	0.00063892652713684
1556	FMN	15720	2.28492220330775e-32	2.99510313698266e-23
1557	FMN	2005	1.41221985570091e-14	1.85115454425356e-05
1558	FMN	4809	7.73806753526916e-21	1.01431507451402e-11
1559	FMN	17840	2.00275339292716e-200	2.62523291212068e-191
1560	FMN	7011	1.06990354429837e-29	1.40244226134176e-20
1561	FMN	7136	8.91600081286863e-13	0.00116871996627738
1562	FMN	13128	0	0
1563	FMN	11352	1.76825984780943e-151	2.31785599067996e-142
1564	FMN	26490	5.40625157790309e-278	7.0865787188966e-269
1565	FMN	28543	3.31483979941377e-156	4.34513134296063e-147
1566	FMN	22206	0	0
1567	FMN	15246	9.18986109080097e-230	1.20461789647136e-220
1568	FMN	40686	1.18784432948413e-268	1.55704044204861e-259
1569	FMN	42464	3.07067276176539e-12	0.00402507429272507
1570	FMN	14085	1.1203200330347e-35	1.4685287930194e-26
1571	FMN	11879	2.68831440498366e-247	3.52387442159132e-238
1572	FMN	41793	1.32873379242911e-11	0.0174172002187126
1573	FMN	39962	3.87982859745073e-38	5.08572536358455e-29
1574	FMN	5570	2.53814468975218e-55	3.32703017695204e-46
1575	FMN	26807	5.16646356149854e-24	6.77226174166891e-15
1576	FMN	24741	8.19371065136305e-14	0.000107404131483773
1577	FMN	17367	8.52511455914482e-150	1.11748213231364e-140
1578	FMN	36045	1.57365594444343e-34	2.06276688497788e-25
1579	FMN	49294	4.13627380810539e-40	5.42187678868955e-31
1580	FMN	48696	1.21163753672781e-130	1.58822886043382e-121
1581	FMN	6209	1.90927973058398e-12	0.00250270652636276
1582	FMN	18068	0	0
1583	FMN	7633	3.46811455117065e-18	4.54604570632175e-09
1584	FMN	38941	4.66216242886927e-12	0.00611121783298122
1585	FMN	23832	1.90130974215694e-31	2.49225937096071e-22
1586	FMN	7307	1.62338219229863e-60	2.12794864071814e-51
1587	FMN	20972	2.69221669964689e-248	3.5289895957405e-239
1588	FMN	21674	5.20737714206159e-167	6.8258917485515e-158
1589	FMN	16262	1.37546258351765e-24	1.80297267571396e-15
1590	FMN	8157	3.39638762006895e-20	4.45202519392188e-11
1591	FMN	39458	1.4242218607132e-45	1.86688691483946e-36
1592	FMN	49888	2.7386774467615e-65	3.58989089436155e-56
1593	FMN	15569	1.12119293024607e-11	0.0146967299704186
1594	FMN	43708	2.64274258981331e-11	0.0346413834551085
1595	FMN	8497	5.27518061300562e-12	0.00691476934282092
1596	FMN	25014	5.69503683297401e-13	0.00074651218579694
1597	MN	43053	2.87745350859046e-54	3.77180020292371e-45
1598	MN	17030	3.12570507060227e-70	4.09721129616182e-61
1599	MN	15502	1.93463569518652e-57	2.53594342563766e-48
1600	MN	15854	0	0
1601	MN	8383	8.21053976448921e-14	0.000107624729495573
1602	MN	26991	6.06442513321183e-279	7.94932042508269e-270
1603	MN	28710	0	0
1604	MN	49862	1.32416765672937e-17	1.73573467701428e-08
1605	MN	31081	3.92014000715792e-232	5.13856603776392e-223
1606	MN	24689	0	0
1607	MN	32801	1.85979683982228e-47	2.43784376598835e-38
1608	MN	6475	1.74989373449042e-76	2.29378147140909e-67
1609	MN	3963	2.81998370405692e-234	3.69646810120445e-225
1610	MN	46102	9.70434021389208e-23	1.27205643040707e-13
1611	MN	5706	1.43722669689114e-14	1.88393380841689e-05
1612	MN	9454	0	0
1613	MN	27437	0	0
1614	MN	26565	0	0
1615	MN	26439	0	0
1616	MN	25840	1.41866966887257e-18	1.85960903589245e-09
1617	MN	7553	0	0
1618	MN	44262	0	0
1619	MN	13414	0	0
1620	MN	46109	1.04596305159264e-54	1.3710607794252e-45
1621	MN	12568	3.28893700044937e-16	4.31117764671548e-07
1622	MN	10	2.10783347705233e-79	2.76297313327223e-70
1623	MN	27986	5.5344079367266e-115	7.25456759474581e-106
1624	MN	28426	5.32826498748806e-12	0.00698435297079169
1625	MN	44557	1.1188280472723e-212	1.46657308037814e-203
1626	MN	43601	0	0
1627	MN	24967	2.63767973526455e-19	3.45750189569251e-10
1628	MN	13253	1.40927690439281e-15	1.84729688875785e-06
1629	MN	13247	1.72289058205621e-15	2.25838541877893e-06
1630	MN	19308	1.34561072796602e-17	1.76384250923476e-08
1631	MN	23758	1.28362730522113e-14	1.68259390320546e-05
1632	MN	27977	2.47775830582618e-37	3.24787498835702e-28
1633	MN	16168	3.12353475548209e-50	4.09436642134933e-41
1634	MN	28271	0	0
1635	MN	5828	3.79658849297294e-15	4.97661324690799e-06
1636	MN	27273	0	0
1637	MN	12054	1.17113293902811e-136	1.5351349531415e-127
1638	MN	49183	0	0
1639	MN	16315	2.58600692124518e-72	3.3897685579263e-63
1640	MN	23135	1.34407868697906e-36	1.76183429172986e-27
1641	MN	48014	0	0
1642	MN	9316	0	0
1643	MN	11004	1.6664670133099e-67	2.1844247353442e-58
1644	MN	4954	5.92425655201531e-178	7.76558578560991e-169
1645	MN	4628	1.03827614505487e-117	1.36098469112266e-108
1646	MN	26541	7.65621206639416e-26	1.00358536252418e-16
1647	MN	2364	1.25032799662322e-28	1.63894477436573e-19
1648	MN	2632	2.01531160205888e-25	2.64169436166625e-16
1649	MN	3215	3.20494973957404e-11	0.0420108614856727
1650	MN	11817	7.33992342497693e-68	9.62125872099112e-59
1651	MN	3188	2.45334782958509e-109	3.21587744644548e-100
1652	MN	33911	8.13909167618386e-229	1.06688179476036e-219
1653	MN	28222	1.7293551128906e-249	2.26685920250477e-240
1654	MN	36037	1.48827291444646e-34	1.95084579610282e-25
1655	MN	34157	1.69123531347154e-23	2.21689131709672e-14
1656	MN	12699	1.78964923530295e-14	2.34589345361293e-05
1657	MN	33748	5.95262436597119e-26	7.80277065275576e-17
1658	MN	456	3.60600108757768e-24	4.72678901440573e-15
1659	MN	871	0	0
1660	MN	11354	1.12950531171458e-12	0.0014805689653055
1661	MN	11863	1.16112444788913e-27	1.52201570419577e-18
1662	MN	48038	0	0
1663	MN	43700	0	0
1664	MN	21806	1.95787183171456e-51	2.5664016291186e-42
1665	MN	49716	8.64879766116061e-20	1.13369466008824e-10
1666	MN	6638	4.95446399581958e-34	6.49437019539007e-25
1667	MN	12915	6.65128849756962e-88	8.71858788680356e-79
1668	MN	15419	2.55451367347721e-16	3.34848683505318e-07
1669	MN	43141	1.4482513256792e-119	1.89838502265053e-110
1670	MN	39242	1.76448337440612e-15	2.31290574453127e-06
1671	MN	27156	3.69932463217317e-13	0.000484911862403867
1672	MN	45469	1.89385888207158e-145	2.48249269514893e-136
1673	MN	11303	1.52436791295716e-111	1.9981595484539e-102
1674	MN	27590	3.36554454172626e-23	4.41159572084632e-14
1675	MN	8391	1.90174663840983e-12	0.00249283205975322
1676	MN	16056	7.19636537641187e-12	0.00943308112747223
1677	MN	38545	8.20802204470223e-33	1.07591726925853e-23
1678	MN	44237	5.72680598723101e-14	7.50676524234225e-05
1679	MN	46983	6.35593836219282e-105	8.33143942472695e-96
1680	MN	28431	7.99866839182896e-18	1.04847494402085e-08
1681	MN	28298	2.55869082807289e-26	3.35396229886331e-17
1682	MN	18240	4.92694857945131e-118	6.45830266111662e-109
1683	MN	16225	1.21658615524274e-22	1.5947155683035e-13
1684	MN	25111	1.36087470480711e-18	1.7838507112004e-09
1685	MN	32263	7.81726581064367e-187	1.02469647842678e-177
1686	MN	1133	4.03748495897897e-29	5.29238319302616e-20
1687	MN	36334	8.21262130337739e-25	1.07652014554315e-15
1688	MN	44853	3.91087203992741e-59	5.12641747634447e-50
1689	MN	42338	5.76105686078449e-35	7.55166169381702e-26
1690	MN	24277	0	0
1691	MN	18142	4.41981934553917e-35	5.7935516437091e-26
1692	MN	9538	5.11041240290735e-202	6.69878921788453e-193
1693	MN	26102	2.85136470712427e-142	3.7376026923921e-133
1694	MN	21125	1.43345761400334e-12	0.00187899324984362
1695	MN	1372	6.42057017909168e-17	8.41615957723912e-08
1696	MN	30518	4.51955655686978e-45	5.92428836380301e-36
1697	MN	49274	1.63760624869521e-44	2.14659370262543e-35
1698	MN	38778	1.19877597648315e-15	1.57136977464985e-06
1699	MN	34112	3.16622563107619e-16	4.150326127648e-07
1700	MN	30334	6.55044400025467e-93	8.58639972310233e-84
1701	MN	14670	1.09719844973356e-21	1.43822074726755e-12
1702	MN	34290	0	0
1703	MN	4391	9.26504880921113e-160	1.21447359181831e-150
1704	MN	43553	1.61386755463958e-49	2.11547674077396e-40
1705	MN	8556	2.25363013182465e-12	0.0029540851183709
1706	MN	45298	1.51955406297841e-16	1.99184949678061e-07
1707	MN	35630	4.11834572968514e-31	5.39837645076171e-22
1708	MN	42579	0	0
1709	MN	2307	0	0
1710	MN	42055	2.25825910758126e-33	2.96015283472008e-24
1711	MN	7835	6.20638633326776e-85	8.13540485062761e-76
1712	MN	19306	1.48424229576517e-77	1.94556241330807e-68
1713	MN	22638	6.40402766768052e-168	8.39447545698793e-159
1714	MN	29274	1.4104338894849e-82	1.84881347854533e-73
1715	MN	33687	1.76961906013705e-11	0.0231963766232741
1716	MN	23422	1.87204618312884e-45	2.4539003505453e-36
1717	MN	32683	8.31418641405129e-87	1.08983342076744e-77
1718	MN	8441	2.58629984212085e-72	3.39015252208594e-63
1719	MN	8378	1.23072888629382e-15	1.61325402798291e-06
1720	MN	7410	2.82975696051048e-17	3.70927900173322e-08
1721	MN	5236	6.20125246876695e-155	8.12867532012152e-146
1722	MN	41352	8.55031076989817e-23	1.12078488151701e-13
1723	GDP	24409	0	0
1724	GDP	48511	0	0
1725	GDP	30139	0	0
1726	GDP	46656	1.22883772148762e-250	1.61077506671438e-241
1727	GDP	6168	2.83455896247433e-108	3.715573522888e-99
1728	GDP	46903	0	0
1729	GDP	41199	0	0
1730	GDP	26763	0	0
1731	GDP	26926	0	0
1732	GDP	6772	0	0
1733	GDP	1882	0	0
1734	GDP	46130	7.20115881875368e-66	9.43936442857287e-57
1735	GDP	14740	7.44598394023569e-98	9.76028410290638e-89
1736	GDP	10686	1.30796961102388e-71	1.7145020864975e-62
1737	GDP	37876	2.37184881349912e-25	3.10904756909267e-16
1738	GDP	23497	4.60735949377551e-305	6.03938149536869e-296
1739	GDP	27891	2.0211563771377e-165	2.64935576219367e-156
1740	GDP	40444	1.13855362821368e-12	0.00149242960593985
1741	GDP	17102	0	0
1742	GDP	10710	6.22578129950789e-178	8.16082800251585e-169
1743	GDP	49075	0	0
1744	GDP	10044	1.34700153579913e-99	1.76566559664572e-90
1745	GDP	12107	0	0
1746	GDP	19536	4.59327549622841e-62	6.02092002426323e-53
1747	GDP	24657	0	0
1748	GDP	37857	3.86816512653757e-13	0.000507043674751283
1749	GDP	21964	7.66772416554718e-12	0.0100509438214142
1750	GDP	40693	1.08360885595665e-122	1.42040734649067e-113
1751	GDP	35717	5.09227812573183e-117	6.67501859218152e-108
1752	GDP	41805	0	0
1753	GDP	26351	1.89362052054706e-46	2.48218024803418e-37
1754	GDP	29007	2.87863782807868e-195	3.773352622962e-186
1755	GDP	29067	5.47944028112028e-273	7.18251533953084e-264
1756	GDP	4563	9.52408005604026e-48	1.24842771501915e-38
1757	GDP	3052	1.54453585411247e-33	2.02459592503307e-24
1758	GDP	37659	2.39741622162129e-199	3.14256163104208e-190
1759	GDP	31166	0	0
1760	GDP	17813	1.3132846899168e-84	1.72146915497907e-75
1761	GDP	1939	1.13276877046914e-16	1.48484674576518e-07
1762	GDP	3595	0	0
1763	GDP	25482	1.5126860103106e-16	1.98284677184733e-07
1764	GDP	5396	1.86086222817924e-18	2.43924028968854e-09
1765	GDP	4025	0	0
1766	GDP	38842	9.97877635110498e-182	1.30802984491886e-172
1767	GDP	45363	6.39303208848987e-21	8.38006232131129e-12
1768	GDP	9051	7.93296627514506e-14	0.00010398626326038
1769	GDP	24265	2.54995320919911e-49	3.34250892436298e-40
1770	GDP	26301	0	0
1771	GDP	13520	0	0
1772	GDP	20769	4.76747979016991e-79	6.2492690798699e-70
1773	GDP	15320	9.18394134483e-186	1.20384192914512e-176
1774	GDP	20690	6.77324184401103e-24	8.87844578041737e-15
1775	GDP	23494	2.23950552267642e-96	2.93557041309678e-87
1776	GDP	20757	0	0
1777	GDP	31203	2.60253223991132e-303	3.41143014172331e-294
1778	GDP	41689	1.22137398481591e-268	1.60099151212039e-259
1779	GDP	145	1.1830508413968e-82	1.55075708098421e-73
1780	GDP	2480	3.69434687796899e-18	4.84259372476181e-09
1781	GDP	22286	4.29852449345824e-124	5.6345569123167e-115
1782	GDP	6511	1.30098696144344e-25	1.70534914657135e-16
1783	GDP	9458	6.35299013893712e-257	8.32757485869976e-248
1784	GDP	35285	2.60002142261772e-73	3.4081389326215e-64
1785	GDP	20977	3.30664299745378e-44	4.33438687768822e-35
1786	GDP	25509	1.13481093837542e-15	1.48752364368909e-06
1787	GDP	4912	8.23592520359578e-12	0.0107957484843618
1788	GDP	17748	8.40734038370501e-56	1.10204415364615e-46
1789	GDP	25999	6.06130157230053e-28	7.94522602437599e-19
1790	GDP	35054	1.42040933659136e-49	1.86188941298114e-40
1791	GDP	43272	2.61547244206135e-19	3.42839231225002e-10
1792	GDP	23946	2.71294617256683e-21	3.55616203481988e-12
1793	GDP	41726	3.32809798723064e-23	4.36251033287263e-14
1794	NDP	22336	7.35880542272042e-12	0.00964600946768707
1795	NDP	19784	8.91705055037415e-160	1.16885756711523e-150
1796	NDP	6518	2.553251037116e-151	3.34683175632846e-142
1797	NDP	11719	1.9343297835429e-37	2.53554243302524e-28
1798	NDP	45981	3.76536697409747e-198	4.93568770949148e-189
1799	NDP	15527	5.73496525223971e-19	7.5174605037335e-10
1800	NDP	11427	1.71195272328524e-58	2.24404794371331e-49
1801	NDP	46789	1.24711963585517e-54	1.63473921700056e-45
1802	NDP	2710	1.34583616521162e-62	1.76413801505133e-53
1803	NDP	36695	0	0
1804	NDP	24279	6.19104992868186e-218	8.11530170951464e-209
1805	NDP	49213	5.26280639837251e-37	6.89854907544741e-28
1806	NDP	16844	8.09701048028373e-27	1.06136574166823e-17
1807	NDP	48793	2.97781157686076e-11	0.0390335074966125
1808	NDP	27217	1.30499400784372e-25	1.71060163054045e-16
1809	NDP	24685	7.39812545560603e-58	9.69755063336504e-49
1810	NDP	4775	0	0
1811	NDP	44528	1.50803949412814e-32	1.97675606329981e-23
1812	NDP	2623	4.2144938468073e-74	5.524408543579e-65
1813	NDP	13242	6.09814029908535e-132	7.99351466457387e-123
1814	NDP	1886	1.24658076445518e-105	1.6340328579752e-96
1815	NDP	6375	9.75896288035742e-109	1.2792164343426e-99
1816	NDP	22254	1.56811246621808e-160	2.05550042794118e-151
1817	NDP	13330	1.4295151144736e-62	1.87382537467834e-53
1818	NDP	24734	1.99437406263276e-23	2.61424918654165e-14
1819	NDP	3057	1.04975632261099e-38	1.37603304408702e-29
1820	NDP	31956	1.37708680413207e-144	1.80510172336833e-135
1821	NDP	22087	1.92122051465127e-57	2.51835864780751e-48
1822	NDP	26581	4.54405092094302e-105	5.95639586688034e-96
1823	NDP	20793	1.96583648524452e-14	2.57684179147425e-05
1824	NDP	45185	7.09412703445262e-20	9.29906589567189e-11
1825	NDP	8320	3.12410650519323e-66	4.09511587765507e-57
1826	NDP	47523	2.00574447505923e-24	2.62915365807158e-15
1827	NDP	39112	4.87209040295143e-31	6.38639391241345e-22
1828	NDP	4311	4.16114950782445e-121	5.45448415105635e-112
1829	NDP	8516	0	0
1830	NDP	13743	0	0
1831	NDP	34254	5.56284044464215e-160	7.29183726350165e-151
1832	NDP	36684	0	0
1833	NDP	31089	0	0
1834	NDP	41798	0	0
1835	NDP	20675	2.76276745696347e-257	3.62146836558636e-248
1836	NDP	20794	0	0
1837	NDP	14718	3.58289964260114e-93	4.69650736620873e-84
1838	NDP	3196	1.68405919969632e-97	2.2074847820084e-88
1839	NDP	2939	0	0
1840	NDP	7383	2.87981923580876e-63	3.77490122623317e-54
1841	NDP	46564	4.18675527258355e-220	5.48804849134058e-211
1842	NDP	28924	9.99162217147987e-33	1.30971369029645e-23
1843	NDP	37765	1.07889193557965e-217	1.41422435128951e-208
1844	NDP	16966	0	0
1845	NDP	27795	5.81950855743253e-20	7.62828087137111e-11
1846	NDP	29146	2.46254273832519e-32	3.22793024192879e-23
1847	NDP	34945	1.69998576214593e-13	0.000222836150905194
1848	NDP	7573	2.11219479870233e-17	2.7686900054425e-08
1849	NDP	46451	1.46774421641118e-14	1.92393653512465e-05
1850	NDP	46920	2.11676180629107e-14	2.77467649318192e-05
1851	NDP	6884	8.11894189839257e-57	1.06424053797775e-47
1852	NDP	3235	2.85627097650355e-20	3.74403388851225e-11
1853	NDP	13962	9.18918636580754e-40	1.20452945271859e-30
1854	NDP	10697	1.76615423960365e-14	2.31509593445867e-05
1855	NDP	26309	1.69419388878519e-11	0.0222076945272431
1856	NDP	17637	1.89457909462849e-28	2.48343675831457e-19
1857	NDP	14780	2.65636322466801e-37	3.48199243530085e-28
1858	NDP	40200	8.51850325392892e-28	1.11661551458096e-18
1859	NDP	47275	4.5748633742338e-58	5.99678519627446e-49
1860	NDP	10572	1.10564733303264e-12	0.00144929564375044
1861	NDP	32926	4.18534223277302e-13	0.000548619626198981
1862	NDP	45076	4.25394350038334e-67	5.57611961759606e-58
1863	NDP	26429	1.11632246351469e-27	1.46328873145741e-18
1864	NDP	45809	5.20607593137986e-18	6.82418610614972e-09
1865	NDP	19938	7.22066560790646e-26	9.4649341592619e-17
1866	NDP	47082	2.03610926531141e-13	0.000266895618544274
1867	NDP	17105	6.13040697972519e-40	8.035810212433e-31
1868	NDP	24282	5.49639212820403e-54	7.20473602183884e-45
1869	NDP	42317	1.72882216573718e-48	2.26616060905211e-39
1870	NDP	46488	3.41810410132563e-14	4.48049141524091e-05
1871	NDP	1791	8.21781149182535e-42	1.07720048160358e-32
1872	NDP	9666	1.8309875550949e-13	0.000240008021371673
1873	NDP	22191	1.66998272228771e-17	2.18903316838972e-08
1874	NDP	14995	3.36930560083664e-12	0.00441652576175693
1875	NDP	42504	7.91399013193576e-26	1.03737521723483e-16
1876	NDP	16036	1.52406181850013e-22	1.99775831620751e-13
1877	NDP	19586	4.31795878853144e-16	5.660031616906e-07
1878	NDP	38304	7.06277867656547e-65	9.2579740961738e-56
1879	NDP	22269	7.22466434633431e-40	9.47017575304215e-31
1880	NDP	39766	6.95527708730497e-40	9.11705973735728e-31
1881	NDP	441	2.64964072914794e-15	3.47318050840401e-06
1882	NDP	27758	4.84823612361481e-15	6.35512544000413e-06
1883	NDP	29889	1.48294436292266e-15	1.94386106753683e-06
1884	NDP	48077	3.04688829084804e-56	3.99389732602007e-47
1885	SF4	32988	1.24497820328551e-12	0.001631932201778
1886	SF4	22841	1.51141739889809e-26	1.98118386095447e-17
1887	SF4	26766	9.17307836243567e-16	1.20241799652285e-06
1888	SF4	33739	3.30886744896671e-15	4.33730271512671e-06
1889	SF4	824	1.09940773335803e-26	1.44111670245787e-17
1890	SF4	41757	5.46295043656584e-91	7.16090025562039e-82
1891	SF4	10698	1.41616102111875e-29	1.85632067064914e-20
1892	SF4	14114	0	0
1893	SF4	47800	3.30444881030411e-28	4.33151071113621e-19
1894	SF4	6350	5.13566717745696e-19	6.73189347603731e-10
1895	SF4	31446	6.24288804330456e-26	8.18325172527314e-17
1896	SF4	44556	8.3776760065645e-51	1.09815571189082e-41
1897	SF4	23904	2.4721973179409e-210	3.24058557945031e-201
1898	SF4	20712	4.4221370955379e-31	5.79658977790986e-22
1899	SF4	3528	3.55990095975216e-17	4.66636041982792e-08
1900	SF4	40012	8.12267784710569e-18	1.06473025056815e-08
1901	SF4	1939	4.61458402805166e-31	6.04885150062419e-22
1902	SF4	27597	3.71159172944509e-158	4.86519848070409e-149
1903	SF4	13693	0	0
1904	SF4	9203	3.56505733640224e-36	4.67311945952641e-27
1905	SF4	13426	0	0
1906	SF4	11472	1.60577212649747e-24	2.10486515750494e-15
1907	SF4	2128	9.83497954792097e-14	0.000128918078932821
1908	SF4	16985	6.14797654181932e-24	8.0588406029064e-15
1909	SF4	49027	1.09617845397478e-33	1.43688372472368e-24
1910	SF4	32675	4.54434670472811e-16	5.95678358377561e-07
1911	SF4	22532	8.16923883345681e-42	1.07083351990832e-32
1912	SF4	49699	3.6944676005791e-14	4.84275196939163e-05
1913	SF4	7733	2.96110541111759e-28	3.88145210936975e-19
1914	SF4	21182	7.02289489392269e-20	9.20569396062467e-11
1915	SF4	27156	9.54221922606663e-12	0.0125080541895015
1916	SF4	4550	7.37452511394498e-51	9.66661502547408e-42
1917	SF4	15865	1.52768285537106e-54	2.00250481430515e-45
1918	SF4	2791	1.98922191646579e-17	2.60749569221062e-08
1919	SF4	5579	9.42507279610368e-19	1.23544972590465e-09
1920	SF4	4393	0	0
1921	SF4	5185	2.074637558099e-233	2.71945952880544e-224
1922	SF4	24356	2.66303787203716e-36	3.4907416422737e-27
1923	SF4	43740	2.21868526582438e-41	2.90827897336196e-32
1924	SF4	34178	1.99945174593036e-20	2.62090507405993e-11
1925	SF4	7355	1.59052281473067e-11	0.0208487617869269
1926	SF4	22880	9.86234576355764e-65	1.29276798534662e-55
1927	SF4	40517	5.16479767843365e-82	6.77007808238008e-73
1928	SF4	27839	0	0
1929	SF4	5382	1.10100743988181e-12	0.00144321361675136
1930	SF4	44674	8.01662891421043e-178	1.05082923060657e-168
1931	SF4	2317	1.62542652902998e-225	2.13062838156369e-216
1932	SF4	21955	4.6346566197908e-50	6.07516289205723e-41
1933	SF4	17486	5.74997032788273e-74	7.5371293349366e-65
1934	SF4	13512	1.02180249835406e-44	1.33939083955095e-35
1935	SF4	26446	2.82393745733708e-88	3.70165072791931e-79
1936	SF4	44718	3.26181070513767e-28	4.27562017694029e-19
1937	SF4	18819	1.19652323433334e-14	1.56841685350884e-05
1938	SF4	221	1.08984748109484e-50	1.42858501034933e-41
1939	SF4	24873	1.27331126103433e-19	1.66907151007523e-10
1940	SF4	33452	2.05586584781272e-48	2.69485334821706e-39
1941	SF4	42258	1.07412493721936e-15	1.40797571327364e-06
1942	SF4	47192	2.4630312550557e-16	3.22857059545588e-07
1943	SF4	26781	3.36615593062646e-43	4.41239713667143e-34
1944	SF4	13687	2.00650493263858e-24	2.63015047489018e-15
1945	SF4	35992	3.66837567192508e-58	4.80855035970511e-49
1946	SF4	23774	3.76669943464782e-27	4.93743431459186e-18
1947	SF4	39081	6.13716395007877e-45	8.04466732935068e-36
1948	SF4	3702	6.07727925493594e-15	7.96616976036567e-06
1949	SF4	22792	4.23134291757742e-12	0.00554649450547554
1950	SF4	28142	4.6761380360062e-111	6.12953722465087e-102
1951	SF4	16459	9.76074134149886e-12	0.0127944955713935
1952	SF4	25419	3.52771269719471e-50	4.62416766332169e-41
1953	SF4	9816	1.39689648127557e-24	1.83106848322966e-15
1954	SAH	45720	1.38911882932615e-141	1.82087344476475e-132
1955	SAH	8374	0	0
1956	SAH	32988	2.71235005096428e-34	3.55538063154969e-25
1957	SAH	18416	0	0
1958	SAH	45293	1.06257917709422e-193	1.39284139389963e-184
1959	SAH	33790	5.60710468288488e-74	7.34985935222967e-65
1960	SAH	9045	9.31624621363542e-63	1.22118460834109e-53
1961	SAH	22336	1.71505586688989e-199	2.24811558117218e-190
1962	SAH	7054	1.50688210942893e-22	1.97523894970256e-13
1963	SAH	4972	4.05198831321143e-29	5.31139436185087e-20
1964	SAH	46134	1.59353471186283e-31	2.08882420919269e-22
1965	SAH	29490	1.09815950373733e-16	1.43948050825957e-07
1966	SAH	4244	0	0
1967	SAH	22726	0	0
1968	SAH	22036	8.03938597702263e-243	1.05381225340353e-233
1969	SAH	2623	5.80844839942636e-90	7.61378308501679e-81
1970	SAH	46877	1.89290852867299e-29	2.48124696063716e-20
1971	SAH	8208	0	0
1972	SAH	17387	9.16331825604292e-271	1.20113863019555e-261
1973	SAH	40952	0	0
1974	SAH	30638	8.29324784752862e-191	1.08708876862195e-181
1975	SAH	1042	0	0
1976	SAH	37925	1.78774457596804e-17	2.34339680355605e-08
1977	SAH	39429	1.13940252640429e-117	1.49354235176113e-108
1978	SAH	6655	4.44930797882356e-25	5.8322056941304e-16
1979	SAH	22437	2.71892750341063e-25	3.56400243426441e-16
1980	SAH	49027	1.33577608433082e-15	1.75095114165985e-06
1981	SAH	35819	1.96884978707664e-16	2.58079166327163e-07
1982	SAH	29060	4.12305761953391e-19	5.40455285188676e-10
1983	SAH	12317	7.68255972136624e-111	1.00703904440205e-101
1984	SAH	7629	4.1585535926862e-36	5.45108139469e-27
1985	SAH	38185	1.55693257756676e-25	2.04084569723647e-16
1986	SAH	8594	3.26287690225443e-13	0.000427701776077243
1987	SAH	20206	6.36089152584312e-16	8.33793209041401e-07
1988	SAH	10412	6.56946951557884e-79	8.61133859434601e-70
1989	SAH	43940	7.86268974532901e-37	1.03065070168538e-27
1990	SAH	10759	4.42567733454139e-16	5.80123036520411e-07
1991	SAH	30408	2.8469202597621e-90	3.73177685805197e-81
1992	SAH	21339	1.31859786690518e-16	1.7284337304216e-07
1993	SAH	42924	5.1017762742882e-235	6.68746887801424e-226
1994	SAH	9520	8.39948066063479e-46	1.10101389181976e-36
1995	SAH	9175	7.12178371025368e-178	9.33531859448602e-169
1996	SAH	15706	4.78346302765391e-23	6.27022009722103e-14
1997	SAH	23420	3.03611775509589e-40	3.97977917995297e-31
1998	SAH	3479	3.16876418053881e-73	4.15365368840604e-64
1999	SAH	7641	5.39637965831295e-15	7.07363848955764e-06
[truncated: 18,903 more rows]
